# Supplementary material for: The ribosomal protein gene RPL5 is a haploinsufficient tumor suppressor in multiple cancer types
Source: Oncotarget. 2017 Jan 29;8(9):14462–78. doi: 10.18632/oncotarget.14895 (PMC5362418; doi:10.18632/oncotarget.14895)
Supplement: Supplementary file 2 [file oncotarget-08-14462-s002.xlsx]

## Sheet: SupplementaryTableXX_Table_Muta
		Mutations								Copy number changes
Cancer	Gene	# samples	Total Non Silent (%)	Missense (%)	Frameshift (%)	Indels (%)	Nonsense (%)	Splicing (%)	Inactivating (%)	# samples	Heterozygous Deletion (%)	Homozygous Deletion (%)	Low Amplification (%)	High Amplification (%)	Significant Gistic Amplification	Significant Gistic Deletion
BRCA	RPS30	976	0	0	0	0	0	0	0	1016	20.0596	0.0993049	17.8749	1.09235	0	1
	GNB2L1	976	0.512295	0.409836	0	0	0	0.102459	0.102459	1016	18.4707	0.0993049	24.2304	1.09235	0	0
	RPL10	976	0.204918	0.204918	0	0	0	0	0	1016	16.4846	0.397219	15.2929	1.48957	0	0
	RPL10A	976	0	0	0	0	0	0	0	1016	14.995	0	22.8401	1.09235	0	0
	RPL11	976	0	0	0	0	0	0	0	1016	40.4171	0.397219	5.66038	0	0	0
	RPL12	976	0.102459	0	0.102459	0	0	0	0.102459	1016	25.5214	0.0993049	14.5978	1.29096	0	0
	RPL13	976	0	0	0	0	0	0	0	1016	61.3704	2.58193	8.83813	0.695134	0	1
	RPL13A	976	0.409836	0.409836	0	0	0	0	0	1016	16.5839	0.0993049	21.7478	1.68818	0	0
	RPL14	976	0	0	0	0	0	0	0	1016	26.3158	0.19861	11.4201	0.19861	0	0
	RPL15	976	0.102459	0	0.102459	0	0	0	0.102459	1016	19.3644	0.297915	14.2999	0.595829	0	0
	RPL17	976	0	0	0	0	0	0	0	1016	32.2741	0.397219	13.9027	0.794439	0	0
	RPL18	976	0.102459	0.102459	0	0	0	0	0	1016	18.4707	0	20.7547	0.893744	0	0
	RPL18A	976	0.409836	0.307377	0.102459	0	0	0	0.102459	1016	17.8749	0.0993049	18.57	1.58888	0	0
	RPL19	976	0.204918	0.204918	0	0	0	0	0	1016	27.5074	0.0993049	19.6624	8.143	0	0
	RPL21	976	0	0	0	0	0	0	0	1016	36.3456	0.595829	12.0159	1.58888	0	0
	RPL22	976	0	0	0	0	0	0	0	1016	39.424	0.695134	6.35551	0.695134	0	0
	RPL23	976	0.102459	0.102459	0	0	0	0	0	1016	28.5998	0.397219	20.0596	6.1569	0	0
	RPL23A	976	0	0	0	0	0	0	0	1016	24.429	0.297915	22.9394	4.66733	0	0
	RPL24	976	0.102459	0.102459	0	0	0	0	0	1016	9.13605	0	20.6554	1.29096	0	0
	RPL26	976	0.102459	0.102459	0	0	0	0	0	1016	59.5829	0.794439	5.26316	0	0	0
	RPL27	976	0	0	0	0	0	0	0	1016	34.1609	0.397219	18.6693	1.48957	0	1
	RPL27A	976	0	0	0	0	0	0	0	1016	27.1102	0.496524	13.0089	0.297915	0	0
	RPL28	976	0	0	0	0	0	0	0	1016	14.2999	0.0993049	22.6415	2.87984	1	0
	RPL29	976	0	0	0	0	0	0	0	1016	31.281	0.397219	9.03674	0	0	0
	RPL3	976	0.409836	0.307377	0.102459	0	0	0	0.102459	1016	45.1837	0.19861	10.1291	0.397219	0	0
	RPL30	976	0	0	0	0	0	0	0	1016	2.48262	0	44.8858	16.0874	0	0
	RPL31	976	0.102459	0.102459	0	0	0	0	0	1016	18.7686	0	10.9235	0.595829	0	0
	RPL32	976	0.102459	0.102459	0	0	0	0	0	1016	16.4846	0	17.0804	1.9861	0	0
	RPL34	976	0	0	0	0	0	0	0	1016	29.3942	0.19861	9.33466	0.695134	0	0
	RPL35	976	0.102459	0.102459	0	0	0	0	0	1016	25.2234	0.0993049	14.1013	1.19166	0	0
	RPL35A	976	0	0	0	0	0	0	0	1016	7.34856	0.0993049	26.4151	3.27706	0	0
	RPL36	976	0.102459	0.102459	0	0	0	0	0	1016	25.3227	0.19861	14.1013	1.39027	0	0
	RPL36A	976	0.204918	0.204918	0	0	0	0	0	1016	19.5631	0.297915	12.0159	0.19861	0	0
	RPL37	976	0	0	0	0	0	0	0	1016	8.83813	0.297915	31.4796	1.39027	0	0
	RPL37A	976	0.102459	0	0	0.102459	0	0	0	1016	23.2373	0.496524	7.24926	0.695134	0	0
	RPL38	976	0	0	0	0	0	0	0	1016	15.5909	0.19861	31.3803	6.0576	0	0
	RPL39	976	0	0	0	0	0	0	0	1016	17.279	0.19861	13.5055	0.595829	0	0
	RPL4	976	0.102459	0.102459	0	0	0	0	0	1016	30.1887	0.0993049	10.427	0.595829	0	0
	RPL41	976	0.102459	0.102459	0	0	0	0	0	1016	13.9027	0	20.854	0.297915	0	0
	RPL5	976	0.204918	0.102459	0.102459	0	0	0	0.102459	1016	33.863	0	11.718	0.893744	0	1
	RPL6	976	0	0	0	0	0	0	0	1016	18.7686	0	16.4846	0.19861	0	1
	RPL7	976	0.102459	0.102459	0	0	0	0	0	1016	3.67428	0.0993049	46.0775	10.1291	0	0
	RPL7A	976	0	0	0	0	0	0	0	1016	27.2095	0.297915	14.002	0.496524	0	1
	RPL9	976	0.102459	0.102459	0	0	0	0	0	1016	30.288	0.397219	9.13605	0.297915	0	0
	RPLP0	976	0.204918	0.204918	0	0	0	0	0	1016	18.7686	0.19861	17.1797	0.695134	0	1
	RPLP1	976	0	0	0	0	0	0	0	1016	29.4935	0.0993049	11.4201	0.496524	0	0
	RPLP2	976	0.102459	0.102459	0	0	0	0	0	1016	27.0109	1.39027	13.1082	0.397219	0	0
	RPS10	976	0.102459	0.102459	0	0	0	0	0	1016	14.2999	0	23.4359	1.09235	0	0
	RPS11	976	0	0	0	0	0	0	0	1016	16.5839	0.0993049	21.7478	1.68818	0	0
	RPS12	976	0.102459	0.102459	0	0	0	0	0	1016	28.004	0.19861	15.6902	1.48957	0	0
	RPS13	976	0	0	0	0	0	0	0	1016	22.7408	0.0993049	15.6902	0.695134	0	0
	RPS14	976	0.102459	0.102459	0	0	0	0	0	1016	21.5492	0.19861	20.6554	0.297915	0	0
	RPS15	976	0	0	0	0	0	0	0	1016	31.9762	1.19166	10.7249	0	0	1
	RPS15A	976	0	0	0	0	0	0	0	1016	7.34856	0	48.2622	4.96524	0	0
	RPS16	976	0.102459	0.102459	0	0	0	0	0	1016	14.995	0.19861	21.9464	2.78054	0	0
	RPS17	976	0	0	0	0	0	0	0	1016	26.2165	0.0993049	13.6048	1.9861	0	0
	RPS18	976	0.102459	0.102459	0	0	0	0	0	1016	14.1013	0	23.4359	0.893744	0	0
	RPS19	976	0	0	0	0	0	0	0	1016	16.7825	0.0993049	20.5561	1.48957	0	0
	RPS2	976	0.102459	0.102459	0	0	0	0	0	1016	7.54717	0	49.0566	5.95829	0	0
	RPS20	976	0	0	0	0	0	0	0	1016	6.45482	0.0993049	43.0983	7.84508	0	0
	RPS21	976	0	0	0	0	0	0	0	1016	3.97219	0.19861	43.5948	6.0576	0	0
	RPS23	976	0	0	0	0	0	0	0	1016	25.6207	0.893744	17.4777	0.0993049	0	0
	RPS24	976	0	0	0	0	0	0	0	1016	21.8471	0.297915	12.1152	2.28401	0	0
	RPS25	976	0.102459	0.102459	0	0	0	0	0	1016	48.1629	0.893744	8.63952	0.0993049	0	1
	RPS26	976	0	0	0	0	0	0	0	1016	13.5055	0	21.0526	0.297915	0	0
	RPS27	976	0.102459	0.102459	0	0	0	0	0	1016	1.68818	0	59.7815	12.711	0	0
	RPS27A	976	0	0	0	0	0	0	0	1016	14.6971	0	15.7895	1.19166	0	0
	RPS28	976	0	0	0	0	0	0	0	1016	22.9394	0.19861	15.5909	1.29096	0	0
	RPS29	976	0.102459	0.102459	0	0	0	0	0	1016	22.0457	0	18.0735	1.29096	0	0
	RPS3	976	0	0	0	0	0	0	0	1016	22.5422	0.0993049	17.9742	5.36246	0	0
	RPS3A	976	0	0	0	0	0	0	0	1016	29.6922	0.397219	9.43396	0.893744	0	0
	RPS4X	976	0.204918	0.204918	0	0	0	0	0	1016	18.0735	0.19861	13.7041	0.19861	0	0
	RPS5	976	0.614754	0.614754	0	0	0	0	0	1016	16.1867	0.595829	22.145	2.28401	0	0
	RPS6	976	0.409836	0.409836	0	0	0	0	0	1016	29.5929	0.19861	14.7964	1.09235	0	0
	RPS7	976	0	0	0	0	0	0	0	1016	17.4777	0.19861	14.2999	1.19166	0	0
	RPS8	976	0.102459	0.102459	0	0	0	0	0	1016	28.004	0	13.3069	0.993049	0	0
	RPS9	976	0.204918	0.102459	0.102459	0	0	0	0.102459	1016	14.3992	0.0993049	22.7408	2.28401	0	0
	RPSA	976	0	0	0	0	0	0	0	1016	25.5214	0.0993049	11.8173	0.297915	0	0
	RPL40	976	0.204918	0.204918	0	0	0	0	0	1016	17.279	0	19.1658	1.29096	0	0
COADREAD	RPS30	223	0.448431	0.448431	0	0	0	0	0	589	16.4686	0.339559	11.8846	0	0	0
	GNB2L1	223	0	0	0	0	0	0	0	589	20.8829	0	11.3752	0	0	0
	RPL10	223	0.448431	0.448431	0	0	0	0	0	589	11.0357	0	19.0153	0.679117	1	0
	RPL10A	223	0.896861	0.448431	0.448431	0	0	0	0.448431	589	8.9983	0	22.0713	0.169779	0	0
	RPL11	223	0.448431	0.448431	0	0	0	0	0	589	37.8608	0.339559	1.52801	0	0	0
	RPL12	223	0	0	0	0	0	0	0	589	13.7521	0	16.2988	0	0	0
	RPL13	223	0	0	0	0	0	0	0	589	8.9983	0.509338	23.7691	0	0	0
	RPL13A	223	0	0	0	0	0	0	0	589	10.8659	0	17.9966	0	0	0
	RPL14	223	0	0	0	0	0	0	0	589	13.073	0	10.8659	0.169779	0	0
	RPL15	223	0	0	0	0	0	0	0	589	13.7521	0	10.017	0.169779	0	0
	RPL17	223	0	0	0	0	0	0	0	589	65.7046	1.18846	2.37691	0.169779	0	0
	RPL18	223	0	0	0	0	0	0	0	589	11.0357	0	17.9966	0	0	0
	RPL18A	223	0.448431	0.448431	0	0	0	0	0	589	10.5263	0.339559	16.9779	0.169779	0	0
	RPL19	223	0.448431	0.448431	0	0	0	0	0	589	11.8846	0	22.0713	1.86757	0	0
	RPL21	223	0.448431	0.448431	0	0	0	0	0	589	1.86757	0	58.0645	6.45161	0	0
	RPL22	223	0.896861	0	0.896861	0	0	0	0.896861	589	34.1256	1.01868	2.71647	0	0	0
	RPL23	223	0	0	0	0	0	0	0	589	12.2241	0	21.9015	1.35823	0	0
	RPL23A	223	0	0	0	0	0	0	0	589	13.073	0	23.4295	0.509338	0	0
	RPL24	223	0.448431	0.448431	0	0	0	0	0	589	8.31919	0	14.2615	0.169779	0	0
	RPL26	223	0	0	0	0	0	0	0	589	57.5552	1.01868	3.05603	0	0	0
	RPL27	223	0	0	0	0	0	0	0	589	12.3939	0.169779	21.2224	0.169779	0	0
	RPL27A	223	0	0	0	0	0	0	0	589	12.0543	0	14.7708	0.169779	0	0
	RPL28	223	0.896861	0.896861	0	0	0	0	0	589	11.0357	0	18.6757	0.169779	0	0
	RPL29	223	0	0	0	0	0	0	0	589	15.2801	0.339559	9.67742	0	0	0
	RPL3	223	0.896861	0.896861	0	0	0	0	0	589	34.635	0	3.73514	0	0	0
	RPL30	223	0	0	0	0	0	0	0	589	2.37691	0	52.9711	4.24448	0	0
	RPL31	223	0.896861	0.896861	0	0	0	0	0	589	2.54669	0	19.6944	0	0	0
	RPL32	223	0.448431	0.448431	0	0	0	0	0	589	13.9219	0	9.67742	0.339559	0	1
	RPL34	223	0	0	0	0	0	0	0	589	32.4278	0	3.39559	0	0	0
	RPL35	223	0.448431	0.448431	0	0	0	0	0	589	13.5823	0	16.4686	0.169779	0	0
	RPL35A	223	0	0	0	0	0	0	0	589	6.96095	0	18.5059	0	0	0
	RPL36	223	0	0	0	0	0	0	0	589	14.2615	0.339559	15.4499	0.169779	0	0
	RPL36A	223	0	0	0	0	0	0	0	589	11.7148	0.169779	16.9779	0	0	0
	RPL37	223	0	0	0	0	0	0	0	589	10.6961	0	19.0153	1.01868	1	0
	RPL37A	223	0	0	0	0	0	0	0	589	3.90492	0	20.034	0	0	0
	RPL38	223	0	0	0	0	0	0	0	589	13.073	0	21.3922	0.339559	0	0
	RPL39	223	0.448431	0.448431	0	0	0	0	0	589	11.2054	0.169779	19.0153	0.169779	0	0
	RPL4	223	0.896861	0.896861	0	0	0	0	0	589	37.1817	0	3.56537	0	0	0
	RPL41	223	0	0	0	0	0	0	0	589	10.6961	0	18.3362	0.339559	0	0
	RPL5	223	0.448431	0.448431	0	0	0	0	0	589	29.0323	0	4.0747	0	0	0
	RPL6	223	1.34529	1.34529	0	0	0	0	0	589	13.073	0	17.8268	0	0	0
	RPL7	223	0.448431	0.448431	0	0	0	0	0	589	2.88625	0	52.1222	3.39559	0	0
	RPL7A	223	0	0	0	0	0	0	0	589	14.0917	0	16.2988	0.339559	0	0
	RPL9	223	1.79372	1.79372	0	0	0	0	0	589	31.7487	0	3.56537	0	0	0
	RPLP0	223	0.896861	0.448431	0.448431	0	0	0	0.448431	589	12.5637	0	17.8268	0	0	0
	RPLP1	223	0	0	0	0	0	0	0	589	37.1817	0	3.73514	0	0	0
	RPLP2	223	0	0	0	0	0	0	0	589	13.073	0.339559	15.2801	0	0	0
	RPS10	223	0	0	0	0	0	0	0	589	9.33786	0	22.2411	0.339559	0	0
	RPS11	223	0.448431	0	0.448431	0	0	0	0.448431	589	10.8659	0	18.1664	0	0	0
	RPS12	223	0	0	0	0	0	0	0	589	13.073	0	18.1664	0.339559	0	0
	RPS13	223	0.448431	0.448431	0	0	0	0	0	589	12.0543	0	14.4312	0.169779	0	0
	RPS14	223	0	0	0	0	0	0	0	589	20.7131	0.169779	8.9983	0	0	0
	RPS15	223	0	0	0	0	0	0	0	589	15.1104	0.509338	15.9593	0	0	1
	RPS15A	223	0.448431	0.448431	0	0	0	0	0	589	5.7725	0	24.2784	0	0	0
	RPS16	223	0.896861	0.448431	0	0	0.448431	0	0.448431	589	8.48896	0	19.8642	0.679117	0	0
	RPS17	223	0	0	0	0	0	0	0	589	36.5025	0	4.75382	0.169779	0	0
	RPS18	223	0.896861	0.896861	0	0	0	0	0	589	9.16808	0.339559	22.0713	0.339559	0	0
	RPS19	223	0	0	0	0	0	0	0	589	8.9983	0	19.8642	0.339559	0	0
	RPS2	223	0.448431	0	0	0	0	0.448431	0.448431	589	8.31919	0.339559	23.7691	0	0	0
	RPS20	223	0.448431	0.448431	0	0	0	0	0	589	4.9236	0	50.0849	3.05603	1	0
	RPS21	223	0	0	0	0	0	0	0	589	0.509338	0	68.7606	7.64007	0	1
	RPS23	223	1.79372	1.79372	0	0	0	0	0	589	25.1273	0.169779	7.47029	0	0	0
	RPS24	223	0	0	0	0	0	0	0	589	19.0153	0	5.09338	0.679117	1	0
	RPS25	223	0	0	0	0	0	0	0	589	16.9779	0	12.7334	0.169779	0	0
	RPS26	223	0	0	0	0	0	0	0	589	10.6961	0	18.3362	0.339559	0	0
	RPS27	223	0	0	0	0	0	0	0	589	8.82852	0	21.7317	0.679117	1	0
	RPS27A	223	0	0	0	0	0	0	0	589	3.05603	0	19.5246	0	0	0
	RPS28	223	0	0	0	0	0	0	0	589	12.5637	0.339559	15.7895	0	0	0
	RPS29	223	0	0	0	0	0	0	0	589	32.4278	0	8.14941	0.169779	0	1
	RPS3	223	0.896861	0.896861	0	0	0	0	0	589	14.9406	0	13.073	0	0	0
	RPS3A	223	0	0	0	0	0	0	0	589	31.5789	0.169779	4.41426	0.169779	0	0
	RPS4X	223	0.896861	0.896861	0	0	0	0	0	589	12.3939	0.339559	17.3175	0	0	0
	RPS5	223	0	0	0	0	0	0	0	589	11.3752	0	18.5059	0.169779	0	0
	RPS6	223	0	0	0	0	0	0	0	589	13.073	0.169779	19.6944	0.679117	0	1
	RPS7	223	0	0	0	0	0	0	0	589	4.58404	0	19.5246	0	0	0
	RPS8	223	0	0	0	0	0	0	0	589	25.2971	0	4.9236	0.169779	0	0
	RPS9	223	0.896861	0.896861	0	0	0	0	0	589	10.8659	0.169779	18.3362	0.169779	0	0
	RPSA	223	0.448431	0.448431	0	0	0	0	0	589	12.5637	0	11.0357	0.169779	0	0
	RPL40	223	0.896861	0.896861	0	0	0	0	0	589	10.5263	0.339559	16.8081	0	0	0
GBM	RPS30	283	0.353357	0.353357	0	0	0	0	0	560	17.8571	0	3.21429	0.178571	0	0
	GNB2L1	283	0	0	0	0	0	0	0	560	10	0.178571	8.39286	0.178571	0	1
	RPL10	283	0.706714	0.706714	0	0	0	0	0	560	19.1071	0.178571	4.10714	0.892857	0	0
	RPL10A	283	0	0	0	0	0	0	0	560	13.75	0	5	0	0	0
	RPL11	283	0.706714	0	0.353357	0	0	0.353357	0.706714	560	10.5357	0	13.5714	0.178571	0	0
	RPL12	283	0	0	0	0	0	0	0	560	11.6071	0	15.3571	0.535714	0	0
	RPL13	283	0	0	0	0	0	0	0	560	17.6786	0.357143	7.14286	0	0	1
	RPL13A	283	0.353357	0.353357	0	0	0	0	0	560	16.25	0.178571	28.0357	0.535714	0	0
	RPL14	283	0	0	0	0	0	0	0	560	8.75	0	9.64286	0	0	1
	RPL15	283	0.353357	0.353357	0	0	0	0	0	560	8.03571	0	9.46429	0	0	0
	RPL17	283	0	0	0	0	0	0	0	560	11.0714	0	11.0714	0.178571	0	0
	RPL18	283	0	0	0	0	0	0	0	560	16.25	0.357143	28.5714	0	0	0
	RPL18A	283	0	0	0	0	0	0	0	560	5.35714	0	38.3929	0.357143	0	0
	RPL19	283	0	0	0	0	0	0	0	560	11.0714	0.178571	9.82143	0	0	0
	RPL21	283	0	0	0	0	0	0	0	560	34.4643	0.357143	2.67857	0.178571	0	0
	RPL22	283	0	0	0	0	0	0	0	560	22.6786	0.178571	12.8571	0	0	1
	RPL23	283	0	0	0	0	0	0	0	560	10.8929	0.178571	9.10714	0	0	0
	RPL23A	283	0	0	0	0	0	0	0	560	10.5357	0	9.28571	0.178571	0	0
	RPL24	283	0	0	0	0	0	0	0	560	7.85714	0.178571	10.8929	0.178571	0	0
	RPL26	283	0	0	0	0	0	0	0	560	13.75	0.178571	7.32143	0	0	0
	RPL27	283	0	0	0	0	0	0	0	560	9.10714	0.178571	10	0.178571	0	0
	RPL27A	283	0	0	0	0	0	0	0	560	18.75	0.892857	3.57143	0.178571	0	0
	RPL28	283	0	0	0	0	0	0	0	560	14.2857	0.535714	30.7143	0.178571	0	0
	RPL29	283	0	0	0	0	0	0	0	560	9.46429	0	10.5357	0.178571	0	1
	RPL3	283	0	0	0	0	0	0	0	560	33.2143	0	6.25	0.178571	0	0
	RPL30	283	0	0	0	0	0	0	0	560	7.32143	0	10.8929	0.178571	0	0
	RPL31	283	0	0	0	0	0	0	0	560	6.07143	0	5.89286	0.178571	0	0
	RPL32	283	0	0	0	0	0	0	0	560	7.85714	0.178571	10	0.357143	0	0
	RPL34	283	0	0	0	0	0	0	0	560	9.82143	0	4.82143	0	0	0
	RPL35	283	0	0	0	0	0	0	0	560	12.8571	0	14.1071	0.714286	0	0
	RPL35A	283	0	0	0	0	0	0	0	560	9.28571	0.178571	13.5714	1.07143	0	0
	RPL36	283	0	0	0	0	0	0	0	560	5.71429	0.178571	39.4643	0.535714	0	0
	RPL36A	283	0.706714	0.706714	0	0	0	0	0	560	16.9643	0	4.28571	0.178571	0	0
	RPL37	283	0	0	0	0	0	0	0	560	6.60714	0	9.28571	0	0	0
	RPL37A	283	0	0	0	0	0	0	0	560	6.07143	0.178571	6.07143	0	0	0
	RPL38	283	0	0	0	0	0	0	0	560	7.5	0	12.6786	0.535714	0	0
	RPL39	283	0	0	0	0	0	0	0	560	17.5	0	4.10714	0	0	0
	RPL4	283	0	0	0	0	0	0	0	560	18.3929	0	5.17857	0	0	0
	RPL41	283	0	0	0	0	0	0	0	560	12.3214	0.357143	8.75	1.25	0	0
	RPL5	283	2.4735	0.706714	0.706714	0	0.353357	0.706714	1.76678	560	8.39286	0	14.4643	0	0	1
	RPL6	283	0	0	0	0	0	0	0	560	9.64286	0.357143	7.67857	0.357143	0	0
	RPL7	283	0.353357	0	0	0.353357	0	0	0	560	8.57143	0	9.82143	0	0	0
	RPL7A	283	0	0	0	0	0	0	0	560	12.3214	0	15	0.535714	0	0
	RPL9	283	0	0	0	0	0	0	0	560	10.7143	0.178571	6.07143	0.357143	0	0
	RPLP0	283	0.353357	0.353357	0	0	0	0	0	560	9.46429	0	8.21429	0.357143	0	0
	RPLP1	283	0	0	0	0	0	0	0	560	18.2143	0	5.35714	0	0	0
	RPLP2	283	0	0	0	0	0	0	0	560	21.7857	0.892857	3.57143	0	0	1
	RPS10	283	0	0	0	0	0	0	0	560	13.3929	0	5	0.178571	0	0
	RPS11	283	0	0	0	0	0	0	0	560	16.25	0.178571	28.2143	0.535714	0	0
	RPS12	283	0.353357	0	0	0	0	0.353357	0.353357	560	27.5	0.178571	4.28571	0	0	1
	RPS13	283	0	0	0	0	0	0	0	560	17.8571	0.178571	3.75	0	0	0
	RPS14	283	0	0	0	0	0	0	0	560	8.75	0.178571	7.32143	0	0	0
	RPS15	283	0	0	0	0	0	0	0	560	5.89286	0.178571	40	1.25	0	0
	RPS15A	283	0	0	0	0	0	0	0	560	11.7857	0	7.14286	0	0	0
	RPS16	283	0	0	0	0	0	0	0	560	8.21429	0.178571	33.2143	0.714286	0	0
	RPS17	283	0	0	0	0	0	0	0	560	18.0357	0	5.35714	0	0	0
	RPS18	283	0	0	0	0	0	0	0	560	13.5714	0	4.82143	0	0	0
	RPS19	283	0	0	0	0	0	0	0	560	11.6071	0.178571	31.6071	0	0	0
	RPS2	283	0	0	0	0	0	0	0	560	13.0357	0.178571	7.85714	0.178571	0	0
	RPS20	283	0	0	0	0	0	0	0	560	8.57143	0	9.10714	0	0	0
	RPS21	283	0.353357	0.353357	0	0	0	0	0	560	3.21429	0	38.9286	0.178571	0	0
	RPS23	283	0	0	0	0	0	0	0	560	7.14286	0.178571	8.03571	0	0	0
	RPS24	283	0	0	0	0	0	0	0	560	85.7143	0.178571	0.535714	0	0	0
	RPS25	283	0	0	0	0	0	0	0	560	15.5357	0	3.39286	0.714286	0	0
	RPS26	283	0	0	0	0	0	0	0	560	11.9643	0.357143	8.92857	1.25	0	0
	RPS27	283	0	0	0	0	0	0	0	560	1.96429	0	17.3214	0.357143	0	0
	RPS27A	283	0	0	0	0	0	0	0	560	6.07143	0	6.60714	0	0	0
	RPS28	283	0	0	0	0	0	0	0	560	5.53571	0	40.1786	0.535714	0	0
	RPS29	283	0	0	0	0	0	0	0	560	27.3214	0	4.10714	0	0	0
	RPS3	283	0	0	0	0	0	0	0	560	16.7857	0	2.85714	0.357143	0	0
	RPS3A	283	0	0	0	0	0	0	0	560	11.4286	0.178571	4.82143	0.178571	0	0
	RPS4X	283	0.353357	0.353357	0	0	0	0	0	560	18.0357	0	4.82143	0.178571	0	0
	RPS5	283	0.353357	0.353357	0	0	0	0	0	560	13.9286	0.535714	32.8571	0.178571	0	0
	RPS6	283	0	0	0	0	0	0	0	560	52.6786	1.42857	5.17857	0.357143	0	0
	RPS7	283	0	0	0	0	0	0	0	560	6.96429	0	6.25	0.535714	0	0
	RPS8	283	0	0	0	0	0	0	0	560	3.57143	0	14.8214	0.178571	0	0
	RPS9	283	0	0	0	0	0	0	0	560	14.2857	0.535714	30.5357	0.178571	0	0
	RPSA	283	0	0	0	0	0	0	0	560	8.57143	0	9.64286	0.178571	0	1
	RPL40	283	0.353357	0.353357	0	0	0	0	0	560	4.64286	0	39.8214	0.178571	0	0
HNSC	RPS30	306	0	0	0	0	0	0	0	452	11.2832	0	26.1062	4.20354	0	0
	GNB2L1	306	0.326797	0.326797	0	0	0	0	0	452	36.7257	0	7.9646	0.442478	0	0
	RPL10	306	0.653595	0.653595	0	0	0	0	0	452	11.9469	0	23.6726	3.31858	1	0
	RPL10A	306	0	0	0	0	0	0	0	452	15.2655	0	15.708	0.663717	0	0
	RPL11	306	0	0	0	0	0	0	0	452	17.6991	0	9.73451	0.221239	0	1
	RPL12	306	0.326797	0	0.326797	0	0	0	0.326797	452	11.5044	0	31.8584	1.54867	1	0
	RPL13	306	0	0	0	0	0	0	0	452	18.3628	0.442478	22.1239	0.663717	0	0
	RPL13A	306	0.326797	0.326797	0	0	0	0	0	452	19.0265	0	13.9381	0.442478	0	0
	RPL14	306	0	0	0	0	0	0	0	452	70.1327	1.10619	1.99115	0	0	0
	RPL15	306	0	0	0	0	0	0	0	452	69.0265	1.10619	2.65487	0	0	0
	RPL17	306	0	0	0	0	0	0	0	452	47.5664	1.10619	7.30088	1.10619	0	0
	RPL18	306	0.653595	0	0.653595	0	0	0	0.653595	452	19.0265	0	13.4956	0.221239	0	0
	RPL18A	306	0	0	0	0	0	0	0	452	19.2478	0	11.5044	0.663717	0	0
	RPL19	306	0	0	0	0	0	0	0	452	7.52212	0	15.4867	0.884956	0	0
	RPL21	306	0	0	0	0	0	0	0	452	42.0354	0.221239	9.0708	0.442478	0	0
	RPL22	306	0.326797	0.326797	0	0	0	0	0	452	17.2566	0.884956	11.2832	0.442478	0	1
	RPL23	306	0.326797	0.326797	0	0	0	0	0	452	7.52212	0	15.708	0.442478	0	0
	RPL23A	306	0	0	0	0	0	0	0	452	8.84956	0	16.5929	0.442478	0	0
	RPL24	306	0	0	0	0	0	0	0	452	9.95575	0.221239	43.3628	3.09735	0	0
	RPL26	306	0.326797	0.326797	0	0	0	0	0	452	23.8938	0	12.1681	0.221239	0	0
	RPL27	306	0	0	0	0	0	0	0	452	7.74336	0	16.8142	0.221239	0	0
	RPL27A	306	0	0	0	0	0	0	0	452	28.0973	0.221239	12.6106	0	0	1
	RPL28	306	0.326797	0.326797	0	0	0	0	0	452	17.4779	0	15.708	0.884956	0	0
	RPL29	306	0	0	0	0	0	0	0	452	71.9027	1.32743	1.54867	0	0	0
	RPL3	306	0	0	0	0	0	0	0	452	15.2655	0	21.6814	0.442478	0	0
	RPL30	306	0	0	0	0	0	0	0	452	1.76991	0	61.9469	5.97345	0	0
	RPL31	306	0.326797	0.326797	0	0	0	0	0	452	6.63717	0	16.8142	0.442478	0	0
	RPL32	306	0	0	0	0	0	0	0	452	68.1416	0.884956	3.53982	0	0	0
	RPL34	306	0	0	0	0	0	0	0	452	30.0885	0	8.62832	0	0	0
	RPL35	306	0	0	0	0	0	0	0	452	10.6195	0	32.7434	1.76991	1	0
	RPL35A	306	0	0	0	0	0	0	0	452	2.87611	0	51.9912	18.5841	0	0
	RPL36	306	0.653595	0.653595	0	0	0	0	0	452	27.4336	0.663717	7.9646	0.884956	0	0
	RPL36A	306	0	0	0	0	0	0	0	452	11.5044	0.221239	20.5752	0.884956	0	0
	RPL37	306	0.326797	0.326797	0	0	0	0	0	452	6.63717	0	33.1858	5.75221	0	0
	RPL37A	306	0.326797	0.326797	0	0	0	0	0	452	26.9912	1.32743	7.30088	0	0	1
	RPL38	306	0	0	0	0	0	0	0	452	7.52212	0	21.9027	0.442478	0	0
	RPL39	306	0	0	0	0	0	0	0	452	11.7257	0.442478	19.9115	1.54867	0	0
	RPL4	306	0.326797	0.326797	0	0	0	0	0	452	20.354	0	15.4867	0	0	0
	RPL41	306	0	0	0	0	0	0	0	452	7.74336	0	15.9292	0.221239	0	0
	RPL5	306	0	0	0	0	0	0	0	452	17.4779	0	9.29204	0.221239	0	0
	RPL6	306	0.653595	0.326797	0	0	0	0.326797	0.326797	452	9.0708	0	13.4956	0.221239	0	0
	RPL7	306	0	0	0	0	0	0	0	452	4.20354	0	58.8496	5.53097	0	0
	RPL7A	306	0	0	0	0	0	0	0	452	11.7257	0	31.8584	1.76991	1	0
	RPL9	306	0	0	0	0	0	0	0	452	36.5044	0	8.18584	0	0	0
	RPLP0	306	0.653595	0.653595	0	0	0	0	0	452	9.29204	0	14.6018	0.442478	0	0
	RPLP1	306	0	0	0	0	0	0	0	452	20.5752	0	15.2655	0	0	0
	RPLP2	306	0.326797	0	0	0	0.326797	0	0.326797	452	28.9823	0.221239	12.1681	0.663717	0	1
	RPS10	306	0.326797	0.326797	0	0	0	0	0	452	15.9292	0	15.708	0.442478	0	0
	RPS11	306	0	0	0	0	0	0	0	452	19.0265	0	13.9381	0.442478	0	0
	RPS12	306	0	0	0	0	0	0	0	452	14.1593	0.221239	12.1681	0.663717	0	0
	RPS13	306	0.653595	0.653595	0	0	0	0	0	452	26.3274	0.221239	13.2743	0.663717	0	0
	RPS14	306	0	0	0	0	0	0	0	452	36.7257	0	6.41593	0	0	0
	RPS15	306	0.326797	0.326797	0	0	0	0	0	452	30.531	0.884956	6.63717	0	0	0
	RPS15A	306	0	0	0	0	0	0	0	452	12.6106	0	19.469	0.221239	0	0
	RPS16	306	0	0	0	0	0	0	0	452	17.2566	0	12.6106	1.54867	0	0
	RPS17	306	0	0	0	0	0	0	0	452	18.1416	0	17.0354	0.442478	0	0
	RPS18	306	0	0	0	0	0	0	0	452	16.1504	0.221239	15.4867	0.663717	0	0
	RPS19	306	0.326797	0.326797	0	0	0	0	0	452	18.5841	0	12.3894	0.442478	0	0
	RPS2	306	0	0	0	0	0	0	0	452	13.4956	0	19.469	0.442478	0	0
	RPS20	306	0.326797	0.326797	0	0	0	0	0	452	5.53097	0	55.7522	4.64602	0	0
	RPS21	306	0.326797	0.326797	0	0	0	0	0	452	6.19469	0	38.0531	0	0	0
	RPS23	306	0.326797	0.326797	0	0	0	0	0	452	40.708	0	4.86726	0.442478	0	0
	RPS24	306	0	0	0	0	0	0	0	452	22.3451	0.221239	7.74336	0.442478	0	0
	RPS25	306	0	0	0	0	0	0	0	452	43.8053	1.32743	10.8407	0.221239	0	0
	RPS26	306	0	0	0	0	0	0	0	452	7.74336	0	15.9292	0.221239	0	0
	RPS27	306	0	0	0	0	0	0	0	452	7.52212	0	23.0088	1.54867	0	0
	RPS27A	306	0.326797	0.326797	0	0	0	0	0	452	5.30973	0	19.469	0.663717	0	0
	RPS28	306	0.326797	0.326797	0	0	0	0	0	452	25.2212	0.221239	8.62832	0.442478	0	0
	RPS29	306	0	0	0	0	0	0	0	452	10.177	0	28.3186	1.32743	0	0
	RPS3	306	0.326797	0.326797	0	0	0	0	0	452	28.5398	0.442478	18.5841	3.09735	0	0
	RPS3A	306	0	0	0	0	0	0	0	452	34.292	0.442478	6.85841	0	0	0
	RPS4X	306	0	0	0	0	0	0	0	452	14.1593	0.221239	18.3628	0.442478	0	0
	RPS5	306	0.326797	0.326797	0	0	0	0	0	452	19.0265	0	15.708	0.884956	0	1
	RPS6	306	0	0	0	0	0	0	0	452	39.6018	0	19.6903	1.99115	0	0
	RPS7	306	0	0	0	0	0	0	0	452	7.9646	0	19.2478	0	0	0
	RPS8	306	0	0	0	0	0	0	0	452	11.9469	0	13.7168	0.663717	0	0
	RPS9	306	0	0	0	0	0	0	0	452	18.3628	0	14.6018	0.442478	0	0
	RPSA	306	0	0	0	0	0	0	0	452	70.1327	1.10619	1.99115	0	0	0
	RPL40	306	0.653595	0.326797	0	0.326797	0	0	0	452	19.0265	0	11.9469	0.442478	0	0
KIRC	RPS30	417	0.239808	0.239808	0	0	0	0	0	504	3.76984	0	6.34921	0	0	0
	GNB2L1	417	0	0	0	0	0	0	0	504	1.19048	0	46.627	14.6825	0	0
	RPL10	417	0	0	0	0	0	0	0	504	10.3175	0	5.35714	1.78571	1	0
	RPL10A	417	0.239808	0	0.239808	0	0	0	0.239808	504	19.0476	0	2.18254	0	0	0
	RPL11	417	0.239808	0.239808	0	0	0	0	0	504	18.4524	0	1.5873	0	0	1
	RPL12	417	0	0	0	0	0	0	0	504	29.5635	0	2.57937	0	0	0
	RPL13	417	0	0	0	0	0	0	0	504	3.96825	0	19.0476	0.198413	0	0
	RPL13A	417	0	0	0	0	0	0	0	504	0.992063	0.198413	11.3095	0	0	0
	RPL14	417	0	0	0	0	0	0	0	504	77.5794	10.7143	1.19048	0	0	1
	RPL15	417	0	0	0	0	0	0	0	504	77.1825	10.9127	0.992063	0	0	1
	RPL17	417	0	0	0	0	0	0	0	504	18.4524	0.396825	4.7619	0.198413	0	0
	RPL18	417	0.479616	0.479616	0	0	0	0	0	504	0.992063	0.198413	11.3095	0	0	0
	RPL18A	417	0.239808	0.239808	0	0	0	0	0	504	2.38095	0	9.72222	0.198413	0	0
	RPL19	417	0.239808	0.239808	0	0	0	0	0	504	6.15079	0	5.35714	0.198413	0	0
	RPL21	417	0	0	0	0	0	0	0	504	15.2778	0.198413	4.16667	0.198413	0	1
	RPL22	417	0.479616	0.239808	0.239808	0	0	0	0.239808	504	19.6429	0	1.5873	0	0	1
	RPL23	417	0	0	0	0	0	0	0	504	6.15079	0	5.35714	0.198413	0	0
	RPL23A	417	0	0	0	0	0	0	0	504	6.34921	0	5.35714	0.198413	0	0
	RPL24	417	0	0	0	0	0	0	0	504	28.9683	0	11.3095	0.396825	0	1
	RPL26	417	0	0	0	0	0	0	0	504	9.72222	0.198413	4.96032	0	0	0
	RPL27	417	0.479616	0.479616	0	0	0	0	0	504	5.95238	0	5.55556	0.198413	0	0
	RPL27A	417	0	0	0	0	0	0	0	504	3.57143	0	6.54762	0	0	0
	RPL28	417	0.239808	0.239808	0	0	0	0	0	504	0.992063	0.198413	11.3095	0	0	0
	RPL29	417	0	0	0	0	0	0	0	504	77.5794	10.7143	1.19048	0	0	1
	RPL3	417	0.239808	0.239808	0	0	0	0	0	504	7.7381	0	8.13492	0	0	0
	RPL30	417	0.479616	0.479616	0	0	0	0	0	504	11.9048	0	12.5	0.793651	0	0
	RPL31	417	0.239808	0.239808	0	0	0	0	0	504	2.77778	0	14.4841	0	0	0
	RPL32	417	0	0	0	0	0	0	0	504	76.9841	10.7143	1.38889	0	0	1
	RPL34	417	0.239808	0.239808	0	0	0	0	0	504	14.6825	0.198413	2.18254	0.198413	0	0
	RPL35	417	0	0	0	0	0	0	0	504	29.5635	0	2.57937	0	0	0
	RPL35A	417	0	0	0	0	0	0	0	504	13.0952	0	14.4841	1.5873	0	0
	RPL36	417	0	0	0	0	0	0	0	504	2.57937	0.396825	9.12698	0	0	0
	RPL36A	417	0	0	0	0	0	0	0	504	9.12698	0	4.16667	1.19048	0	0
	RPL37	417	0	0	0	0	0	0	0	504	0.992063	0	32.3413	0.198413	0	0
	RPL37A	417	0	0	0	0	0	0	0	504	8.53175	0.396825	13.0952	0.595238	0	0
	RPL38	417	0	0	0	0	0	0	0	504	5.35714	0	7.34127	0.595238	1	0
	RPL39	417	0	0	0	0	0	0	0	504	9.12698	0	4.16667	1.19048	0	0
	RPL4	417	0.479616	0.479616	0	0	0	0	0	504	6.94444	0	5.35714	0	0	0
	RPL41	417	0	0	0	0	0	0	0	504	0.793651	0	23.6111	0	0	0
	RPL5	417	0.719425	0	0	0.239808	0.239808	0.239808	0.479616	504	13.0952	0	3.96825	0	0	0
	RPL6	417	0	0	0	0	0	0	0	504	1.19048	0	23.6111	0	0	0
	RPL7	417	0.239808	0.239808	0	0	0	0	0	504	13.0952	0	12.5	0.793651	0	0
	RPL7A	417	0	0	0	0	0	0	0	504	29.9603	0.396825	2.57937	0	0	0
	RPL9	417	0	0	0	0	0	0	0	504	13.8889	0.198413	2.57937	0.396825	0	0
	RPLP0	417	0.239808	0.239808	0	0	0	0	0	504	1.19048	0	23.6111	0.198413	0	0
	RPLP1	417	0	0	0	0	0	0	0	504	6.94444	0	5.15873	0	0	0
	RPLP2	417	0	0	0	0	0	0	0	504	3.76984	0	6.54762	0	0	0
	RPS10	417	0	0	0	0	0	0	0	504	19.0476	0	2.18254	0	0	0
	RPS11	417	0.239808	0.239808	0	0	0	0	0	504	0.992063	0.198413	11.3095	0	0	0
	RPS12	417	0	0	0	0	0	0	0	504	28.5714	0.198413	1.5873	0	0	1
	RPS13	417	0.239808	0.239808	0	0	0	0	0	504	3.37302	0	6.34921	0	0	0
	RPS14	417	0	0	0	0	0	0	0	504	0.396825	0	46.627	14.6825	0	0
	RPS15	417	0	0	0	0	0	0	0	504	3.37302	0.198413	9.3254	0	0	0
	RPS15A	417	0	0	0	0	0	0	0	504	2.38095	0	21.0317	0.198413	0	0
	RPS16	417	0	0	0	0	0	0	0	504	1.19048	0	11.1111	0.198413	0	0
	RPS17	417	0	0	0	0	0	0	0	504	6.94444	0	5.35714	0	0	0
	RPS18	417	0	0	0	0	0	0	0	504	19.4444	0	1.78571	0	0	0
	RPS19	417	0	0	0	0	0	0	0	504	1.19048	0	11.1111	0.198413	0	0
	RPS2	417	0.239808	0.239808	0	0	0	0	0	504	2.18254	0	21.627	0.198413	0	0
	RPS20	417	0	0	0	0	0	0	0	504	15.2778	0.198413	11.5079	0.595238	0	0
	RPS21	417	0.479616	0	0.479616	0	0	0	0.479616	504	0	0	23.0159	0.198413	0	0
	RPS23	417	0	0	0	0	0	0	0	504	2.57937	0	32.3413	0.793651	0	0
	RPS24	417	0.239808	0	0	0	0.239808	0	0.239808	504	17.2619	0	2.57937	0	0	0
	RPS25	417	0	0	0	0	0	0	0	504	4.96032	0	6.15079	0.198413	0	0
	RPS26	417	0.239808	0.239808	0	0	0	0	0	504	0.793651	0	23.6111	0	0	0
	RPS27	417	0.239808	0.239808	0	0	0	0	0	504	6.54762	0	11.7063	0.793651	1	0
	RPS27A	417	0.239808	0.239808	0	0	0	0	0	504	2.97619	0	14.881	0	0	0
	RPS28	417	0	0	0	0	0	0	0	504	2.38095	0.198413	9.3254	0	0	0
	RPS29	417	0.239808	0.239808	0	0	0	0	0	504	41.8651	0.198413	3.1746	0	0	0
	RPS3	417	0.479616	0.479616	0	0	0	0	0	504	3.96825	0	6.15079	0	0	0
	RPS3A	417	0.239808	0.239808	0	0	0	0	0	504	15.4762	0.198413	2.57937	0.198413	0	0
	RPS4X	417	0	0	0	0	0	0	0	504	9.3254	0.396825	4.56349	0	0	0
	RPS5	417	0	0	0	0	0	0	0	504	1.19048	0.198413	10.7143	0.198413	0	0
	RPS6	417	0	0	0	0	0	0	0	504	29.3651	0	2.77778	0.198413	0	0
	RPS7	417	0	0	0	0	0	0	0	504	2.77778	0	14.6825	0	0	0
	RPS8	417	0	0	0	0	0	0	0	504	14.2857	0	3.1746	0	0	0
	RPS9	417	0	0	0	0	0	0	0	504	1.19048	0.198413	11.3095	0	0	0
	RPSA	417	0	0	0	0	0	0	0	504	77.5794	10.7143	1.19048	0	0	1
	RPL40	417	0	0	0	0	0	0	0	504	2.38095	0	9.72222	0.198413	0	0
KIRP	RPS30	112	1.78571	1.78571	0	0	0	0	0	172	6.39535	0	3.48837	0	0	0
	GNB2L1	112	0	0	0	0	0	0	0	172	5.23256	0	13.3721	1.16279	0	1
	RPL10	112	0.892857	0.892857	0	0	0	0	0	172	9.30233	0	31.3953	1.16279	0	0
	RPL10A	112	0.892857	0	0.892857	0	0	0	0.892857	172	7.55814	0.581395	1.74419	0.581395	0	0
	RPL11	112	1.78571	0.892857	0	0	0	0.892857	0.892857	172	18.6047	0	0	0	0	0
	RPL12	112	0	0	0	0	0	0	0	172	12.7907	0	1.16279	0	0	0
	RPL13	112	0	0	0	0	0	0	0	172	2.90698	0.581395	50	0.581395	0	1
	RPL13A	112	0	0	0	0	0	0	0	172	6.97674	0.581395	1.16279	0	0	1
	RPL14	112	0	0	0	0	0	0	0	172	8.13953	0	25.5814	0	0	0
	RPL15	112	0	0	0	0	0	0	0	172	8.13953	0	26.1628	0	0	0
	RPL17	112	0	0	0	0	0	0	0	172	16.2791	0	2.90698	0	0	0
	RPL18	112	0	0	0	0	0	0	0	172	6.97674	0.581395	1.16279	0	0	1
	RPL18A	112	0	0	0	0	0	0	0	172	6.39535	0	1.74419	0	0	0
	RPL19	112	0	0	0	0	0	0	0	172	0	0	65.1163	0.581395	0	0
	RPL21	112	0	0	0	0	0	0	0	172	8.72093	0	11.6279	0	0	0
	RPL22	112	0.892857	0	0	0	0.892857	0	0.892857	172	20.3488	0.581395	0.581395	0	0	1
	RPL23	112	0	0	0	0	0	0	0	172	0	0	65.1163	0.581395	0	0
	RPL23A	112	0	0	0	0	0	0	0	172	0	0	64.5349	0	0	0
	RPL24	112	0.892857	0	0.892857	0	0	0	0.892857	172	3.48837	0	31.3953	0	0	0
	RPL26	112	0	0	0	0	0	0	0	172	5.23256	0	58.1395	0	0	0
	RPL27	112	0	0	0	0	0	0	0	172	0	0	66.2791	0.581395	0	0
	RPL27A	112	0	0	0	0	0	0	0	172	5.81395	0	4.06977	0	0	0
	RPL28	112	0	0	0	0	0	0	0	172	6.39535	0.581395	1.74419	0	0	1
	RPL29	112	0	0	0	0	0	0	0	172	8.72093	0	25.5814	0	0	0
	RPL3	112	0.892857	0.892857	0	0	0	0	0	172	23.2558	0.581395	0.581395	0	0	0
	RPL30	112	0	0	0	0	0	0	0	172	2.32558	0	8.13953	0	0	0
	RPL31	112	0	0	0	0	0	0	0	172	0.581395	0	19.7674	0	0	0
	RPL32	112	0	0	0	0	0	0	0	172	8.13953	0	26.1628	0	0	0
	RPL34	112	0	0	0	0	0	0	0	172	10.4651	0	2.90698	0	0	1
	RPL35	112	0	0	0	0	0	0	0	172	12.7907	0	1.16279	0	0	0
	RPL35A	112	0	0	0	0	0	0	0	172	2.90698	0	32.5581	0	0	0
	RPL36	112	0	0	0	0	0	0	0	172	8.72093	0	1.74419	0	0	1
	RPL36A	112	0	0	0	0	0	0	0	172	11.0465	0	34.8837	0.581395	0	0
	RPL37	112	0	0	0	0	0	0	0	172	3.48837	0.581395	13.9535	0	0	0
	RPL37A	112	0	0	0	0	0	0	0	172	2.90698	0.581395	19.186	0.581395	0	1
	RPL38	112	0	0	0	0	0	0	0	172	0	0	69.7674	2.32558	1	0
	RPL39	112	0	0	0	0	0	0	0	172	10.4651	0	33.7209	0.581395	0	0
	RPL4	112	0	0	0	0	0	0	0	172	11.0465	0	2.32558	0	0	0
	RPL41	112	0	0	0	0	0	0	0	172	0	0	40.1163	0	0	0
	RPL5	112	0	0	0	0	0	0	0	172	13.3721	0	1.16279	0	0	0
	RPL6	112	0.892857	0.892857	0	0	0	0	0	172	0	0	40.1163	0.581395	0	0
	RPL7	112	0	0	0	0	0	0	0	172	2.32558	0	8.72093	0	0	0
	RPL7A	112	0	0	0	0	0	0	0	172	13.9535	0	1.16279	0	0	0
	RPL9	112	0	0	0	0	0	0	0	172	9.30233	0	3.48837	0	0	0
	RPLP0	112	0	0	0	0	0	0	0	172	0	0	40.1163	0.581395	0	0
	RPLP1	112	0	0	0	0	0	0	0	172	11.0465	0	2.90698	0	0	0
	RPLP2	112	0	0	0	0	0	0	0	172	5.81395	0	4.65116	0	0	0
	RPS10	112	0	0	0	0	0	0	0	172	7.55814	0.581395	1.74419	0.581395	0	0
	RPS11	112	0	0	0	0	0	0	0	172	6.97674	0.581395	1.16279	0	0	1
	RPS12	112	0	0	0	0	0	0	0	172	9.30233	0	2.32558	0	0	0
	RPS13	112	0	0	0	0	0	0	0	172	5.81395	0	4.06977	0	0	0
	RPS14	112	0.892857	0.892857	0	0	0	0	0	172	6.39535	0	14.5349	0	0	0
	RPS15	112	0	0	0	0	0	0	0	172	8.72093	0	1.74419	0	0	1
	RPS15A	112	0	0	0	0	0	0	0	172	1.74419	0	52.3256	0.581395	0	0
	RPS16	112	0	0	0	0	0	0	0	172	6.39535	0.581395	1.16279	0	0	0
	RPS17	112	0	0	0	0	0	0	0	172	11.0465	0	2.32558	0	0	0
	RPS18	112	0	0	0	0	0	0	0	172	8.13953	0.581395	1.74419	0	0	0
	RPS19	112	0	0	0	0	0	0	0	172	6.39535	0.581395	1.16279	0	0	1
	RPS2	112	0	0	0	0	0	0	0	172	2.32558	0	51.7442	1.16279	0	0
	RPS20	112	0	0	0	0	0	0	0	172	2.90698	0	6.97674	0	0	0
	RPS21	112	0	0	0	0	0	0	0	172	0	0	34.3023	0.581395	0	0
	RPS23	112	0	0	0	0	0	0	0	172	5.23256	0	12.7907	0	0	0
	RPS24	112	0.892857	0.892857	0	0	0	0	0	172	5.81395	0	2.90698	0	0	0
	RPS25	112	0	0	0	0	0	0	0	172	9.88372	0	3.48837	0	0	1
	RPS26	112	0	0	0	0	0	0	0	172	0	0	40.1163	0	0	0
	RPS27	112	0	0	0	0	0	0	0	172	6.97674	0.581395	6.39535	0	0	0
	RPS27A	112	0	0	0	0	0	0	0	172	1.16279	0.581395	18.0233	0	0	0
	RPS28	112	0	0	0	0	0	0	0	172	8.13953	0	1.74419	0	0	0
	RPS29	112	0	0	0	0	0	0	0	172	19.7674	0	1.16279	0	0	1
	RPS3	112	0	0	0	0	0	0	0	172	6.39535	0	4.06977	0	0	0
	RPS3A	112	0	0	0	0	0	0	0	172	11.6279	0	2.90698	0	0	1
	RPS4X	112	0	0	0	0	0	0	0	172	9.88372	0	35.4651	0	0	0
	RPS5	112	0	0	0	0	0	0	0	172	6.39535	1.16279	1.74419	0	0	1
	RPS6	112	0	0	0	0	0	0	0	172	13.3721	0	1.74419	0.581395	0	0
	RPS7	112	0	0	0	0	0	0	0	172	1.74419	0.581395	18.0233	0	0	0
	RPS8	112	0	0	0	0	0	0	0	172	14.5349	0	1.16279	0	0	0
	RPS9	112	0	0	0	0	0	0	0	172	7.55814	0.581395	1.16279	0	0	1
	RPSA	112	0	0	0	0	0	0	0	172	8.13953	0	25.5814	0	0	0
	RPL40	112	0.892857	0.892857	0	0	0	0	0	172	6.39535	0	1.74419	0	0	0
LAML	RPS30	197	0	0	0	0	0	0	0	197	0	0	2.6178	0.52356	0	0
	GNB2L1	197	0	0	0	0	0	0	0	197	2.09424	0.52356	0	0	0	0
	RPL10	197	0	0	0	0	0	0	0	197	3.14136	0	1.04712	0	0	0
	RPL10A	197	0	0	0	0	0	0	0	197	0	0	0.52356	0	0	0
	RPL11	197	0	0	0	0	0	0	0	197	0.52356	0	2.6178	0	0	0
	RPL12	197	0	0	0	0	0	0	0	197	0.52356	0	1.04712	0	0	1
	RPL13	197	0	0	0	0	0	0	0	197	2.6178	1.04712	0	0	0	0
	RPL13A	197	0	0	0	0	0	0	0	197	1.57068	0	3.14136	0	0	0
	RPL14	197	0	0	0	0	0	0	0	197	3.14136	0	0.52356	0	0	1
	RPL15	197	0	0	0	0	0	0	0	197	2.6178	0	0.52356	0	0	1
	RPL17	197	0	0	0	0	0	0	0	197	2.6178	0	0	0	0	0
	RPL18	197	0	0	0	0	0	0	0	197	1.57068	0	3.14136	0	0	0
	RPL18A	197	0	0	0	0	0	0	0	197	1.57068	0	2.6178	0.52356	1	0
	RPL19	197	0	0	0	0	0	0	0	197	3.66492	0.52356	2.09424	0.52356	0	0
	RPL21	197	0	0	0	0	0	0	0	197	0.52356	0	3.14136	0	0	0
	RPL22	197	0	0	0	0	0	0	0	197	0.52356	0.52356	2.6178	0	0	0
	RPL23	197	0	0	0	0	0	0	0	197	3.66492	0.52356	2.09424	0	0	0
	RPL23A	197	0	0	0	0	0	0	0	197	3.66492	0	2.09424	0	0	0
	RPL24	197	0	0	0	0	0	0	0	197	2.09424	0	0.52356	0	0	1
	RPL26	197	0	0	0	0	0	0	0	197	6.28272	1.04712	0	0.52356	0	1
	RPL27	197	0	0	0	0	0	0	0	197	3.66492	0	2.09424	0	0	0
	RPL27A	197	0	0	0	0	0	0	0	197	1.04712	0	2.09424	0	0	0
	RPL28	197	0	0	0	0	0	0	0	197	1.57068	0	3.14136	0	0	0
	RPL29	197	0	0	0	0	0	0	0	197	3.14136	0	0.52356	0	0	1
	RPL3	197	0	0	0	0	0	0	0	197	1.04712	0	4.71204	0	0	0
	RPL30	197	0	0	0	0	0	0	0	197	0	0	12.0419	0	0	0
	RPL31	197	0	0	0	0	0	0	0	197	0	0	0.52356	0	0	0
	RPL32	197	0.507614	0.507614	0	0	0	0	0	197	2.09424	0.52356	0.52356	0	0	1
	RPL34	197	0	0	0	0	0	0	0	197	1.04712	0	2.09424	0	0	0
	RPL35	197	0	0	0	0	0	0	0	197	0.52356	0	1.04712	0	0	1
	RPL35A	197	0	0	0	0	0	0	0	197	1.57068	0	0.52356	0	0	1
	RPL36	197	0	0	0	0	0	0	0	197	2.6178	0	2.6178	0	0	0
	RPL36A	197	0	0	0	0	0	0	0	197	3.14136	0	1.04712	0	0	0
	RPL37	197	0	0	0	0	0	0	0	197	1.04712	0	0.52356	0	0	0
	RPL37A	197	0	0	0	0	0	0	0	197	0.52356	0	0.52356	0	0	0
	RPL38	197	0	0	0	0	0	0	0	197	2.6178	0	2.09424	0	0	0
	RPL39	197	0	0	0	0	0	0	0	197	3.14136	0	1.04712	0	0	0
	RPL4	197	0.507614	0.507614	0	0	0	0	0	197	2.09424	0	0	0	0	0
	RPL41	197	0	0	0	0	0	0	0	197	0.52356	0	0	0	0	0
	RPL5	197	0	0	0	0	0	0	0	197	0	0	1.57068	0.52356	0	0
	RPL6	197	0.507614	0.507614	0	0	0	0	0	197	0.52356	0	0	0	0	0
	RPL7	197	0	0	0	0	0	0	0	197	0	0	12.0419	0.52356	0	0
	RPL7A	197	0	0	0	0	0	0	0	197	1.04712	0	1.04712	0	0	1
	RPL9	197	0.507614	0.507614	0	0	0	0	0	197	1.57068	0	1.57068	0	0	0
	RPLP0	197	0	0	0	0	0	0	0	197	0.52356	0	0	0	0	0
	RPLP1	197	0	0	0	0	0	0	0	197	2.09424	0	0	0	0	0
	RPLP2	197	0	0	0	0	0	0	0	197	1.04712	0	2.09424	0	0	0
	RPS10	197	0	0	0	0	0	0	0	197	0	0	0.52356	0	0	0
	RPS11	197	0	0	0	0	0	0	0	197	1.57068	0	3.14136	0	0	0
	RPS12	197	0	0	0	0	0	0	0	197	0	0	0.52356	0	0	0
	RPS13	197	0	0	0	0	0	0	0	197	1.04712	0	2.09424	0	0	0
	RPS14	197	0	0	0	0	0	0	0	197	5.75916	2.6178	0	0	0	1
	RPS15	197	0	0	0	0	0	0	0	197	3.14136	0.52356	2.6178	0	0	0
	RPS15A	197	0	0	0	0	0	0	0	197	1.04712	0	0	0	0	0
	RPS16	197	0	0	0	0	0	0	0	197	1.57068	0	3.14136	0	0	0
	RPS17	197	0	0	0	0	0	0	0	197	2.09424	0	0	0	0	0
	RPS18	197	0	0	0	0	0	0	0	197	0	0	0.52356	0	0	0
	RPS19	197	0	0	0	0	0	0	0	197	1.57068	0	3.14136	0	0	0
	RPS2	197	0	0	0	0	0	0	0	197	1.04712	0	0	0	0	0
	RPS20	197	0	0	0	0	0	0	0	197	0	0	12.0419	0.52356	0	0
	RPS21	197	0	0	0	0	0	0	0	197	0	0	0.52356	0.52356	0	0
	RPS23	197	0	0	0	0	0	0	0	197	4.18848	0.52356	0	0	0	0
	RPS24	197	0	0	0	0	0	0	0	197	0.52356	0	1.57068	0	0	0
	RPS25	197	0	0	0	0	0	0	0	197	0	0.52356	3.66492	1.57068	0	0
	RPS26	197	0	0	0	0	0	0	0	197	0.52356	0	0	0	0	0
	RPS27	197	0	0	0	0	0	0	0	197	0	0	1.04712	0	0	0
	RPS27A	197	0	0	0	0	0	0	0	197	0	0	1.04712	0	0	0
	RPS28	197	0	0	0	0	0	0	0	197	1.57068	0	2.6178	0.52356	1	0
	RPS29	197	0	0	0	0	0	0	0	197	0	0	1.04712	0	0	0
	RPS3	197	0	0	0	0	0	0	0	197	0	0	3.14136	0.52356	0	0
	RPS3A	197	0.507614	0.507614	0	0	0	0	0	197	1.04712	0	2.09424	0	0	0
	RPS4X	197	0	0	0	0	0	0	0	197	3.14136	0	1.04712	0	0	0
	RPS5	197	0	0	0	0	0	0	0	197	2.09424	0.52356	3.14136	0.52356	0	0
	RPS6	197	0	0	0	0	0	0	0	197	0.52356	0	1.04712	0	0	1
	RPS7	197	0	0	0	0	0	0	0	197	0	0	1.04712	0	0	0
	RPS8	197	0	0	0	0	0	0	0	197	0	0	2.6178	0	0	0
	RPS9	197	0	0	0	0	0	0	0	197	1.57068	0	3.14136	0	0	0
	RPSA	197	0	0	0	0	0	0	0	197	3.14136	0	0.52356	0	0	1
	RPL40	197	0	0	0	0	0	0	0	197	1.57068	0.52356	2.6178	0.52356	1	0
LGG	RPS30	289	0	0	0	0	0	0	0	365	4.38356	0	10.137	0.273973	0	0
	GNB2L1	289	0	0	0	0	0	0	0	365	11.2329	0.821918	1.09589	0.547945	0	0
	RPL10	289	0	0	0	0	0	0	0	365	16.1644	0	6.84932	1.91781	0	0
	RPL10A	289	0	0	0	0	0	0	0	365	5.47945	0	1.36986	0.821918	0	0
	RPL11	289	0	0	0	0	0	0	0	365	37.8082	0.273973	2.46575	0	0	0
	RPL12	289	0	0	0	0	0	0	0	365	9.58904	0	6.0274	0.547945	0	0
	RPL13	289	0	0	0	0	0	0	0	365	6.84932	0	3.56164	0	0	0
	RPL13A	289	0	0	0	0	0	0	0	365	46.8493	2.46575	4.65753	0	0	0
	RPL14	289	0	0	0	0	0	0	0	365	6.57534	0.547945	2.73973	0	0	0
	RPL15	289	0	0	0	0	0	0	0	365	6.0274	0.273973	2.73973	0.273973	0	0
	RPL17	289	0	0	0	0	0	0	0	365	12.6027	0	2.19178	0.547945	0	0
	RPL18	289	0	0	0	0	0	0	0	365	46.8493	2.19178	4.65753	0.273973	0	0
	RPL18A	289	0	0	0	0	0	0	0	365	2.73973	0	18.3562	2.19178	0	0
	RPL19	289	0	0	0	0	0	0	0	365	3.83562	0	2.73973	0	0	0
	RPL21	289	0	0	0	0	0	0	0	365	24.3836	1.09589	0.273973	0.273973	0	0
	RPL22	289	0	0	0	0	0	0	0	365	41.0959	0.547945	1.91781	0	0	0
	RPL23	289	0.346021	0.346021	0	0	0	0	0	365	3.83562	0	2.73973	0	0	0
	RPL23A	289	0	0	0	0	0	0	0	365	4.38356	0.273973	2.19178	0	0	0
	RPL24	289	0	0	0	0	0	0	0	365	6.30137	1.09589	1.64384	0.273973	0	0
	RPL26	289	0	0	0	0	0	0	0	365	3.83562	0.273973	3.83562	0.273973	0	0
	RPL27	289	0	0	0	0	0	0	0	365	3.83562	0.273973	2.73973	0	0	0
	RPL27A	289	0	0	0	0	0	0	0	365	14.7945	3.83562	5.75342	0.821918	0	0
	RPL28	289	0	0	0	0	0	0	0	365	48.4932	5.47945	4.65753	0	0	0
	RPL29	289	0	0	0	0	0	0	0	365	7.94521	1.09589	1.91781	0	0	0
	RPL3	289	0	0	0	0	0	0	0	365	10.9589	0.547945	3.28767	0.273973	0	0
	RPL30	289	0	0	0	0	0	0	0	365	1.91781	0	12.6027	3.56164	0	0
	RPL31	289	0	0	0	0	0	0	0	365	3.28767	0	1.64384	0.273973	0	0
	RPL32	289	0	0	0	0	0	0	0	365	5.47945	0.273973	4.10959	0.273973	0	0
	RPL34	289	0	0	0	0	0	0	0	365	21.9178	0.273973	1.36986	0.273973	0	0
	RPL35	289	0	0	0	0	0	0	0	365	9.31507	0	6.0274	0.273973	0	0
	RPL35A	289	0	0	0	0	0	0	0	365	6.84932	1.36986	2.73973	0.547945	0	0
	RPL36	289	0	0	0	0	0	0	0	365	3.56164	0	18.9041	2.73973	0	0
	RPL36A	289	0	0	0	0	0	0	0	365	12.6027	0	8.76712	1.91781	0	0
	RPL37	289	0	0	0	0	0	0	0	365	6.57534	0.273973	1.36986	0.273973	0	0
	RPL37A	289	0.346021	0.346021	0	0	0	0	0	365	4.38356	0.273973	1.64384	0	0	0
	RPL38	289	0	0	0	0	0	0	0	365	2.46575	0.273973	4.93151	1.09589	0	0
	RPL39	289	0	0	0	0	0	0	0	365	15.6164	0	6.84932	1.09589	0	0
	RPL4	289	0	0	0	0	0	0	0	365	9.86301	0	1.91781	0	0	0
	RPL41	289	0	0	0	0	0	0	0	365	10.9589	0.821918	2.19178	0.547945	0	0
	RPL5	289	0	0	0	0	0	0	0	365	36.4384	0.273973	3.28767	0.273973	0	0
	RPL6	289	0	0	0	0	0	0	0	365	9.86301	1.64384	1.91781	0.273973	0	0
	RPL7	289	0.346021	0	0	0.346021	0	0	0	365	2.73973	0	10.137	0.273973	0	0
	RPL7A	289	0.346021	0.346021	0	0	0	0	0	365	9.86301	0.273973	6.84932	0.547945	0	0
	RPL9	289	0	0	0	0	0	0	0	365	14.2466	0	2.46575	0.273973	0	0
	RPLP0	289	0	0	0	0	0	0	0	365	9.0411	1.09589	2.73973	0.821918	0	0
	RPLP1	289	0	0	0	0	0	0	0	365	10.411	0	1.91781	0	0	0
	RPLP2	289	0	0	0	0	0	0	0	365	15.8904	4.65753	5.47945	0.547945	0	0
	RPS10	289	0	0	0	0	0	0	0	365	5.47945	0	1.36986	0.821918	0	0
	RPS11	289	0	0	0	0	0	0	0	365	46.8493	2.46575	4.65753	0	0	0
	RPS12	289	0	0	0	0	0	0	0	365	14.5205	1.09589	1.36986	0	0	0
	RPS13	289	0	0	0	0	0	0	0	365	13.4247	0.821918	6.0274	0.821918	0	0
	RPS14	289	0	0	0	0	0	0	0	365	9.31507	0.821918	1.09589	0.273973	0	0
	RPS15	289	0	0	0	0	0	0	0	365	4.38356	0	18.0822	3.0137	0	0
	RPS15A	289	0	0	0	0	0	0	0	365	4.10959	0	2.73973	0.273973	0	0
	RPS16	289	0	0	0	0	0	0	0	365	42.4658	1.09589	5.47945	0.547945	0	0
	RPS17	289	0	0	0	0	0	0	0	365	10.137	0.273973	1.91781	0	0	0
	RPS18	289	0	0	0	0	0	0	0	365	5.47945	0	1.64384	0.547945	0	0
	RPS19	289	0	0	0	0	0	0	0	365	44.6575	1.64384	4.93151	0.547945	0	0
	RPS2	289	0.346021	0.346021	0	0	0	0	0	365	3.0137	0	4.10959	0.547945	0	0
	RPS20	289	0	0	0	0	0	0	0	365	2.19178	0	9.31507	0	0	0
	RPS21	289	0	0	0	0	0	0	0	365	0.547945	0	9.86301	0.821918	0	0
	RPS23	289	0	0	0	0	0	0	0	365	8.49315	0	1.36986	0	0	0
	RPS24	289	0.346021	0.346021	0	0	0	0	0	365	19.726	0.273973	0.547945	0	0	0
	RPS25	289	0	0	0	0	0	0	0	365	4.65753	0	13.6986	2.73973	0	0
	RPS26	289	0	0	0	0	0	0	0	365	11.2329	0.547945	2.19178	0.547945	0	0
	RPS27	289	0	0	0	0	0	0	0	365	1.64384	0	6.0274	0.821918	0	0
	RPS27A	289	0	0	0	0	0	0	0	365	4.65753	0	1.91781	0	0	0
	RPS28	289	0	0	0	0	0	0	0	365	3.28767	0	18.9041	2.73973	0	0
	RPS29	289	0	0	0	0	0	0	0	365	15.3425	0	1.64384	0	0	0
	RPS3	289	0	0	0	0	0	0	0	365	4.10959	0	11.2329	0.547945	0	0
	RPS3A	289	0	0	0	0	0	0	0	365	24.6575	2.19178	0.547945	0.273973	0	0
	RPS4X	289	0.346021	0.346021	0	0	0	0	0	365	12.8767	0	9.31507	1.64384	0	0
	RPS5	289	0	0	0	0	0	0	0	365	47.6712	4.38356	4.65753	0.273973	0	0
	RPS6	289	0	0	0	0	0	0	0	365	26.8493	2.19178	2.73973	0	0	0
	RPS7	289	0	0	0	0	0	0	0	365	6.84932	0.273973	1.91781	0.547945	0	0
	RPS8	289	0	0	0	0	0	0	0	365	35.8904	0.273973	2.73973	0.273973	0	0
	RPS9	289	0	0	0	0	0	0	0	365	48.2192	4.93151	4.65753	0	0	0
	RPSA	289	0	0	0	0	0	0	0	365	6.84932	0.547945	2.46575	0	0	0
	RPL40	289	0	0	0	0	0	0	0	365	2.46575	0	19.1781	1.64384	0	0
LUAD	RPS30	229	0	0	0	0	0	0	0	493	14.8073	0.20284	27.3834	0.20284	0	0
	GNB2L1	229	0.873362	0.873362	0	0	0	0	0	493	30.6288	0.608519	22.9209	1.82556	1	0
	RPL10	229	0.873362	0.873362	0	0	0	0	0	493	7.50507	0	25.9635	3.85396	0	0
	RPL10A	229	0	0	0	0	0	0	0	493	12.9817	0	35.497	2.0284	0	0
	RPL11	229	0.436681	0.436681	0	0	0	0	0	493	23.9351	0.20284	21.9067	0.811359	0	1
	RPL12	229	0.436681	0.436681	0	0	0	0	0	493	43.4077	0.20284	9.12779	0.608519	0	0
	RPL13	229	0	0	0	0	0	0	0	493	35.0913	2.23124	15.0101	0.40568	0	0
	RPL13A	229	0	0	0	0	0	0	0	493	36.714	0	14.1988	0.40568	0	1
	RPL14	229	0.436681	0.436681	0	0	0	0	0	493	46.2475	0.20284	6.49087	0	0	0
	RPL15	229	0.436681	0.436681	0	0	0	0	0	493	45.2333	0.20284	6.49087	0	0	1
	RPL17	229	0	0	0	0	0	0	0	493	47.4645	1.0142	10.3448	0.20284	0	0
	RPL18	229	0	0	0	0	0	0	0	493	37.3225	0	14.1988	0.20284	0	1
	RPL18A	229	0	0	0	0	0	0	0	493	46.6531	0.20284	7.91075	0.40568	0	0
	RPL19	229	0.873362	0.873362	0	0	0	0	0	493	7.30223	0	41.9878	1.62272	0	0
	RPL21	229	0.436681	0	0	0	0.436681	0	0.436681	493	54.7667	1.21704	8.72211	0.40568	0	0
	RPL22	229	0.436681	0.436681	0	0	0	0	0	493	22.1095	0.20284	23.5294	1.41988	0	1
	RPL23	229	0	0	0	0	0	0	0	493	7.30223	0	41.785	1.41988	0	0
	RPL23A	229	0.873362	0.873362	0	0	0	0	0	493	11.9675	0	36.1055	1.82556	0	0
	RPL24	229	0.436681	0.436681	0	0	0	0	0	493	26.572	0	19.0669	0.811359	0	0
	RPL26	229	0	0	0	0	0	0	0	493	50.7099	2.0284	7.70791	0.20284	0	0
	RPL27	229	0	0	0	0	0	0	0	493	8.11359	0	41.9878	0.608519	0	0
	RPL27A	229	0.436681	0.436681	0	0	0	0	0	493	25.355	0.608519	15.4158	0.20284	0	0
	RPL28	229	0	0	0	0	0	0	0	493	33.0629	0	15.4158	0.811359	0	0
	RPL29	229	0.436681	0.436681	0	0	0	0	0	493	45.6389	0.20284	6.28803	0	0	1
	RPL3	229	0.436681	0.436681	0	0	0	0	0	493	43.6105	0.20284	13.1846	0.608519	0	0
	RPL30	229	1.74672	1.31004	0.436681	0	0	0	0.436681	493	6.28803	0	49.4929	5.88235	0	0
	RPL31	229	0	0	0	0	0	0	0	493	5.47667	0	29.8174	0.608519	0	0
	RPL32	229	0	0	0	0	0	0	0	493	44.4219	0	6.89655	0.20284	0	1
	RPL34	229	0	0	0	0	0	0	0	493	32.0487	0	9.33063	0.20284	0	1
	RPL35	229	0.436681	0.436681	0	0	0	0	0	493	43.002	0.40568	9.33063	0.608519	0	0
	RPL35A	229	0	0	0	0	0	0	0	493	25.9635	1.62272	23.1237	2.43408	0	1
	RPL36	229	0	0	0	0	0	0	0	493	53.144	1.0142	3.44828	0	0	0
	RPL36A	229	0.436681	0.436681	0	0	0	0	0	493	12.1704	0.40568	18.0527	0.20284	0	0
	RPL37	229	0.436681	0.436681	0	0	0	0	0	493	5.47667	0	48.8844	9.93915	1	0
	RPL37A	229	0	0	0	0	0	0	0	493	9.12779	0	25.355	0.40568	0	1
	RPL38	229	0	0	0	0	0	0	0	493	5.07099	0	47.2617	2.63692	0	0
	RPL39	229	0	0	0	0	0	0	0	493	10.142	0.20284	21.0953	1.41988	0	0
	RPL4	229	2.18341	2.18341	0	0	0	0	0	493	46.2475	0.40568	8.72211	0.40568	0	0
	RPL41	229	0	0	0	0	0	0	0	493	16.6329	0	28.6004	2.0284	0	0
	RPL5	229	0.436681	0	0	0	0.436681	0	0.436681	493	27.9919	0.811359	20.4868	0.608519	0	0
	RPL6	229	1.31004	0.873362	0.436681	0	0	0	0.436681	493	23.1237	0.608519	23.7323	0.40568	0	1
	RPL7	229	0.436681	0.436681	0	0	0	0	0	493	7.50507	0.20284	48.6815	3.65112	0	0
	RPL7A	229	0.436681	0.436681	0	0	0	0	0	493	42.7992	0.20284	9.93915	0.608519	0	0
	RPL9	229	0	0	0	0	0	0	0	493	22.1095	0	18.2556	1.41988	0	1
	RPLP0	229	1.31004	1.31004	0	0	0	0	0	493	23.1237	0.608519	23.9351	0.40568	0	1
	RPLP1	229	0	0	0	0	0	0	0	493	46.2475	0.40568	8.11359	0.608519	0	0
	RPLP2	229	0.436681	0.436681	0	0	0	0	0	493	26.572	0.608519	15.213	0	0	1
	RPS10	229	0.436681	0.436681	0	0	0	0	0	493	12.5761	0	35.497	2.43408	0	0
	RPS11	229	0.436681	0.436681	0	0	0	0	0	493	36.714	0	14.1988	0.40568	0	1
	RPS12	229	0.436681	0.436681	0	0	0	0	0	493	47.6673	1.0142	8.72211	0.40568	0	0
	RPS13	229	0.873362	0	0	0	0.436681	0.436681	0.873362	493	23.3266	0.40568	16.6329	0.40568	0	0
	RPS14	229	0	0	0	0	0	0	0	493	34.2799	0.608519	19.0669	0.811359	0	0
	RPS15	229	0.436681	0.436681	0	0	0	0	0	493	52.1298	1.21704	4.86815	0	0	0
	RPS15A	229	0	0	0	0	0	0	0	493	18.2556	0.20284	29.0061	0.608519	0	0
	RPS16	229	0	0	0	0	0	0	0	493	24.7465	0	22.9209	2.43408	0	0
	RPS17	229	0	0	0	0	0	0	0	493	44.0162	0	9.33063	0.40568	0	0
	RPS18	229	0.436681	0	0	0	0.436681	0	0.436681	493	12.3732	0	36.5112	1.62272	0	0
	RPS19	229	0	0	0	0	0	0	0	493	28.1947	0	20.284	1.41988	0	0
	RPS2	229	0	0	0	0	0	0	0	493	19.8783	0.20284	29.2089	0.608519	0	0
	RPS20	229	0	0	0	0	0	0	0	493	11.5619	0.40568	42.7992	3.24544	1	0
	RPS21	229	0	0	0	0	0	0	0	493	8.92495	0	41.785	5.67951	0	0
	RPS23	229	0	0	0	0	0	0	0	493	39.7566	0.811359	17.8499	0.40568	0	1
	RPS24	229	0	0	0	0	0	0	0	493	26.572	0.20284	16.6329	0.608519	0	0
	RPS25	229	0	0	0	0	0	0	0	493	21.0953	0.608519	22.5152	1.0142	0	1
	RPS26	229	0.436681	0.436681	0	0	0	0	0	493	16.8357	0	28.1947	2.23124	0	0
	RPS27	229	0	0	0	0	0	0	0	493	1.62272	0	60.0406	13.5903	0	0
	RPS27A	229	0	0	0	0	0	0	0	493	5.67951	0.20284	28.1947	1.21704	0	0
	RPS28	229	0	0	0	0	0	0	0	493	52.7383	0.811359	3.44828	0	0	0
	RPS29	229	0.436681	0.436681	0	0	0	0	0	493	21.2982	0.20284	29.4118	2.43408	0	0
	RPS3	229	0	0	0	0	0	0	0	493	13.9959	0.20284	27.9919	2.83976	0	0
	RPS3A	229	0	0	0	0	0	0	0	493	31.4402	0.20284	10.142	0.811359	0	0
	RPS4X	229	0	0	0	0	0	0	0	493	16.43	0	12.5761	0.40568	0	0
	RPS5	229	0	0	0	0	0	0	0	493	34.2799	0.608519	16.0243	0	0	0
	RPS6	229	0	0	0	0	0	0	0	493	51.7241	1.41988	9.53347	0.608519	0	0
	RPS7	229	0	0	0	0	0	0	0	493	7.50507	0.20284	28.8032	0.608519	0	0
	RPS8	229	0	0	0	0	0	0	0	493	18.2556	0	25.7606	1.21704	0	0
	RPS9	229	0	0	0	0	0	0	0	493	33.4686	0.20284	15.0101	0.40568	0	0
	RPSA	229	0.436681	0.436681	0	0	0	0	0	493	46.4503	0.20284	6.08519	0	0	0
	RPL40	229	0	0	0	0	0	0	0	493	45.6389	0.20284	7.91075	0.40568	0	0
LUSC	RPS30	178	0	0	0	0	0	0	0	490	20	0	24.4898	0.204082	0	0
	GNB2L1	178	0	0	0	0	0	0	0	490	67.551	1.42857	6.53061	0.612245	0	0
	RPL10	178	0	0	0	0	0	0	0	490	17.9592	0.408163	21.8367	3.06122	1	0
	RPL10A	178	0	0	0	0	0	0	0	490	24.0816	0.204082	23.4694	0.204082	0	0
	RPL11	178	0	0	0	0	0	0	0	490	44.2857	0.408163	10.2041	0	0	1
	RPL12	178	0	0	0	0	0	0	0	490	46.7347	0	20.4082	0.408163	0	0
	RPL13	178	0.561798	0.561798	0	0	0	0	0	490	42.2449	0.204082	16.3265	0	0	0
	RPL13A	178	0	0	0	0	0	0	0	490	27.551	0	32.2449	0.816327	0	1
	RPL14	178	0.561798	0.561798	0	0	0	0	0	490	83.0612	0.204082	2.44898	0	0	0
	RPL15	178	0	0	0	0	0	0	0	490	81.8367	0.204082	3.26531	0	0	0
	RPL17	178	0	0	0	0	0	0	0	490	40.4082	1.02041	17.3469	1.02041	0	0
	RPL18	178	0	0	0	0	0	0	0	490	27.9592	0	32.2449	0.408163	0	1
	RPL18A	178	0	0	0	0	0	0	0	490	31.0204	0	24.2857	1.22449	0	0
	RPL19	178	0.561798	0.561798	0	0	0	0	0	490	23.2653	0.204082	30.6122	0.816327	0	0
	RPL21	178	0	0	0	0	0	0	0	490	67.3469	0.204082	7.34694	0.408163	0	0
	RPL22	178	0	0	0	0	0	0	0	490	42.449	0.816327	11.8367	0.612245	0	1
	RPL23	178	0	0	0	0	0	0	0	490	23.4694	0.204082	30.6122	0.612245	0	0
	RPL23A	178	0	0	0	0	0	0	0	490	24.0816	0	29.5918	1.83673	0	0
	RPL24	178	0	0	0	0	0	0	0	490	9.59184	0.204082	56.5306	8.36735	0	0
	RPL26	178	0	0	0	0	0	0	0	490	61.6327	0.816327	9.59184	0.204082	0	0
	RPL27	178	0	0	0	0	0	0	0	490	22.0408	0.408163	31.8367	0.204082	0	0
	RPL27A	178	0	0	0	0	0	0	0	490	45.102	0.408163	11.6327	0	0	0
	RPL28	178	0.561798	0.561798	0	0	0	0	0	490	25.102	0	34.0816	2.65306	0	0
	RPL29	178	0	0	0	0	0	0	0	490	85.7143	1.02041	0.612245	0	0	0
	RPL3	178	0	0	0	0	0	0	0	490	19.3878	0	46.3265	1.02041	0	0
	RPL30	178	0	0	0	0	0	0	0	490	7.34694	0.204082	55.102	4.69388	0	0
	RPL31	178	0	0	0	0	0	0	0	490	5.30612	0	37.9592	1.42857	0	0
	RPL32	178	0.561798	0.561798	0	0	0	0	0	490	79.1837	0.204082	4.28571	0	0	0
	RPL34	178	0	0	0	0	0	0	0	490	59.7959	0	5.5102	0.204082	0	0
	RPL35	178	0	0	0	0	0	0	0	490	46.1224	0.204082	20.8163	0.204082	0	0
	RPL35A	178	0	0	0	0	0	0	0	490	1.83673	0	49.3878	38.7755	0	0
	RPL36	178	0	0	0	0	0	0	0	490	39.3878	0.408163	18.7755	0.408163	0	0
	RPL36A	178	0	0	0	0	0	0	0	490	18.9796	0.204082	19.7959	1.42857	0	0
	RPL37	178	0.561798	0.561798	0	0	0	0	0	490	5.10204	0	57.9592	14.6939	1	0
	RPL37A	178	0	0	0	0	0	0	0	490	27.9592	0.816327	16.7347	0.204082	0	1
	RPL38	178	0	0	0	0	0	0	0	490	11.6327	0	43.6735	3.67347	1	0
	RPL39	178	0	0	0	0	0	0	0	490	17.7551	0.204082	21.4286	1.63265	0	0
	RPL4	178	0.561798	0.561798	0	0	0	0	0	490	27.1429	0	24.4898	0.204082	0	0
	RPL41	178	0	0	0	0	0	0	0	490	11.6327	0	31.6327	0.408163	0	0
	RPL5	178	1.1236	1.1236	0	0	0	0	0	490	39.1837	0	13.8776	0.204082	0	0
	RPL6	178	0	0	0	0	0	0	0	490	15.7143	0	26.1224	0.204082	0	1
	RPL7	178	0.561798	0.561798	0	0	0	0	0	490	11.0204	0	50.4082	3.67347	0	0
	RPL7A	178	0.561798	0.561798	0	0	0	0	0	490	46.5306	0.204082	20.4082	0.612245	0	0
	RPL9	178	0	0	0	0	0	0	0	490	60	0.408163	7.14286	0.408163	0	0
	RPLP0	178	1.68539	1.68539	0	0	0	0	0	490	16.7347	0	25.3061	0.204082	0	1
	RPLP1	178	0	0	0	0	0	0	0	490	25.9184	0	25.5102	0.408163	0	0
	RPLP2	178	0	0	0	0	0	0	0	490	47.9592	0.612245	9.38776	0.204082	0	1
	RPS10	178	0	0	0	0	0	0	0	490	24.4898	0.204082	22.8571	0.408163	0	0
	RPS11	178	0.561798	0.561798	0	0	0	0	0	490	27.551	0	32.2449	0.816327	0	1
	RPS12	178	0.561798	0.561798	0	0	0	0	0	490	23.8776	0	20.2041	0.204082	0	0
	RPS13	178	0	0	0	0	0	0	0	490	38.1633	0.204082	15.102	1.22449	0	0
	RPS14	178	0	0	0	0	0	0	0	490	73.0612	0.612245	4.28571	0	0	0
	RPS15	178	0	0	0	0	0	0	0	490	44.6939	0.816327	15.3061	0.408163	0	0
	RPS15A	178	0	0	0	0	0	0	0	490	29.3878	0.204082	20.2041	0.816327	0	0
	RPS16	178	0	0	0	0	0	0	0	490	16.5306	0.204082	35.7143	9.38776	0	0
	RPS17	178	0	0	0	0	0	0	0	490	23.0612	0	28.7755	0.816327	0	0
	RPS18	178	0.561798	0.561798	0	0	0	0	0	490	24.898	0.204082	23.2653	0.408163	0	0
	RPS19	178	0.561798	0	0	0	0.561798	0	0.561798	490	22.6531	0.204082	32.6531	3.46939	0	0
	RPS2	178	0.561798	0	0	0	0.561798	0	0.561798	490	36.5306	0	16.3265	0.408163	0	0
	RPS20	178	0.561798	0.561798	0	0	0	0	0	490	13.0612	0.204082	46.7347	3.26531	0	0
	RPS21	178	0.561798	0.561798	0	0	0	0	0	490	12.6531	0	47.7551	1.42857	0	0
	RPS23	178	0	0	0	0	0	0	0	490	76.5306	1.02041	2.65306	0	0	0
	RPS24	178	0	0	0	0	0	0	0	490	45.9184	0.408163	10.6122	0.816327	0	0
	RPS25	178	0	0	0	0	0	0	0	490	33.6735	0.816327	20	0.204082	0	0
	RPS26	178	0.561798	0.561798	0	0	0	0	0	490	11.8367	0	31.4286	0.408163	0	0
	RPS27	178	0	0	0	0	0	0	0	490	3.67347	0	48.1633	4.28571	1	0
	RPS27A	178	0	0	0	0	0	0	0	490	1.63265	0	49.1837	4.4898	0	0
	RPS28	178	0	0	0	0	0	0	0	490	40	0.612245	18.3673	0.816327	0	0
	RPS29	178	0	0	0	0	0	0	0	490	35.7143	0.204082	25.9184	0.816327	0	0
	RPS3	178	0	0	0	0	0	0	0	490	25.9184	0.204082	23.4694	1.83673	0	0
	RPS3A	178	0	0	0	0	0	0	0	490	62.0408	1.83673	4.4898	0.204082	0	0
	RPS4X	178	0	0	0	0	0	0	0	490	23.0612	1.63265	14.4898	0.612245	0	0
	RPS5	178	0	0	0	0	0	0	0	490	24.898	0.612245	31.8367	2.85714	0	0
	RPS6	178	0.561798	0.561798	0	0	0	0	0	490	65.3061	2.44898	11.4286	1.42857	0	0
	RPS7	178	0	0	0	0	0	0	0	490	9.59184	0	46.5306	1.22449	0	1
	RPS8	178	1.1236	1.1236	0	0	0	0	0	490	33.4694	0	15.9184	0.816327	0	0
	RPS9	178	0	0	0	0	0	0	0	490	25.102	0	33.8776	1.63265	0	0
	RPSA	178	0	0	0	0	0	0	0	490	82.8571	0.204082	2.85714	0	0	0
	RPL40	178	0	0	0	0	0	0	0	490	30	0	25.9184	1.22449	0	0
OV	RPS30	316	0	0	0	0	0	0	0	573	18.4534	0	27.065	2.46046	0	0
	GNB2L1	316	0	0	0	0	0	0	0	573	37.7856	0.527241	21.0896	2.81195	0	0
	RPL10	316	0.316456	0.316456	0	0	0	0	0	573	35.6766	0.702988	29.174	8.26011	1	0
	RPL10A	316	0.316456	0.316456	0	0	0	0	0	573	19.6837	0	36.9069	5.79965	0	0
	RPL11	316	0	0	0	0	0	0	0	573	43.4095	0.351494	21.2654	1.93322	0	0
	RPL12	316	0	0	0	0	0	0	0	573	52.8998	0.527241	12.3023	1.23023	0	0
	RPL13	316	0	0	0	0	0	0	0	573	72.5835	3.33919	7.20562	1.23023	0	0
	RPL13A	316	0	0	0	0	0	0	0	573	51.1424	0.702988	16.5202	0.702988	0	0
	RPL14	316	0	0	0	0	0	0	0	573	30.58	0.175747	16.8717	2.10896	0	0
	RPL15	316	0.316456	0	0	0	0.316456	0	0.316456	573	31.6344	0.351494	19.8594	1.75747	0	0
	RPL17	316	0	0	0	0	0	0	0	573	56.942	1.58172	11.0721	1.75747	0	0
	RPL18	316	0	0	0	0	0	0	0	573	50.6151	0.878735	17.7504	0.351494	0	1
	RPL18A	316	0	0	0	0	0	0	0	573	17.7504	0.175747	39.0158	10.5448	0	0
	RPL19	316	0	0	0	0	0	0	0	573	76.2742	1.05448	5.09666	1.05448	0	0
	RPL21	316	0	0	0	0	0	0	0	573	57.2935	0.351494	11.0721	1.23023	0	0
	RPL22	316	0	0	0	0	0	0	0	573	34.2707	1.05448	28.2953	3.69069	0	0
	RPL23	316	0	0	0	0	0	0	0	573	77.5044	1.05448	4.92091	1.05448	0	0
	RPL23A	316	0.316456	0.316456	0	0	0	0	0	573	75.3954	0.175747	7.55712	2.28471	0	0
	RPL24	316	0	0	0	0	0	0	0	573	7.38137	0	45.5185	2.6362	0	0
	RPL26	316	0	0	0	0	0	0	0	573	75.3954	0.878735	7.02988	1.05448	0	0
	RPL27	316	0	0	0	0	0	0	0	573	75.3954	0.878735	5.9754	0.175747	0	0
	RPL27A	316	0	0	0	0	0	0	0	573	56.239	0.175747	8.6116	0.351494	0	0
	RPL28	316	0	0	0	0	0	0	0	573	44.464	0.527241	21.0896	3.33919	0	0
	RPL29	316	0	0	0	0	0	0	0	573	33.0404	0.351494	16.8717	1.40598	0	0
	RPL3	316	0	0	0	0	0	0	0	573	77.8559	0.351494	5.9754	1.58172	0	0
	RPL30	316	0	0	0	0	0	0	0	573	11.2478	0.175747	43.761	18.1019	0	0
	RPL31	316	0	0	0	0	0	0	0	573	12.3023	0.175747	27.9438	1.75747	0	0
	RPL32	316	0.316456	0	0	0	0.316456	0	0.316456	573	35.3251	0.351494	18.6292	1.93322	0	0
	RPL34	316	0	0	0	0	0	0	0	573	68.3656	0.878735	5.6239	0.351494	0	0
	RPL35	316	0	0	0	0	0	0	0	573	51.8453	0.527241	11.9508	1.75747	0	0
	RPL35A	316	0	0	0	0	0	0	0	573	9.49033	0.351494	45.6942	24.2531	0	0
	RPL36	316	0	0	0	0	0	0	0	573	68.0141	1.23023	11.5993	1.58172	0	0
	RPL36A	316	0	0	0	0	0	0	0	573	43.2337	0.527241	22.6714	0.351494	0	0
	RPL37	316	0	0	0	0	0	0	0	573	10.1933	0	34.2707	5.9754	0	0
	RPL37A	316	0	0	0	0	0	0	0	573	21.7926	0.175747	29.7012	3.16344	0	0
	RPL38	316	0	0	0	0	0	0	0	573	37.7856	0.175747	28.8225	3.86643	0	0
	RPL39	316	0	0	0	0	0	0	0	573	40.246	0.175747	26.362	2.6362	0	0
	RPL4	316	0	0	0	0	0	0	0	573	50.0879	0	12.8295	1.93322	0	0
	RPL41	316	0	0	0	0	0	0	0	573	14.587	0	34.9736	4.92091	0	0
	RPL5	316	0	0	0	0	0	0	0	573	22.6714	0.351494	24.4288	2.10896	0	0
	RPL6	316	0	0	0	0	0	0	0	573	32.3374	0	25.8348	2.28471	0	0
	RPL7	316	0	0	0	0	0	0	0	573	11.0721	0	43.5852	9.13884	0	0
	RPL7A	316	0	0	0	0	0	0	0	573	58.1722	1.05448	10.7206	1.23023	0	1
	RPL9	316	0	0	0	0	0	0	0	573	48.3304	0.702988	11.4236	1.05448	0	0
	RPLP0	316	0	0	0	0	0	0	0	573	31.283	0	27.768	2.10896	0	0
	RPLP1	316	0.316456	0.316456	0	0	0	0	0	573	47.4517	0.527241	14.7627	2.46046	0	0
	RPLP2	316	0	0	0	0	0	0	0	573	57.4692	1.05448	8.96309	1.05448	0	0
	RPS10	316	0	0	0	0	0	0	0	573	19.3322	0.175747	38.1371	5.09666	0	0
	RPS11	316	0	0	0	0	0	0	0	573	50.9666	0.702988	16.696	0.702988	0	0
	RPS12	316	0	0	0	0	0	0	0	573	59.5782	0.878735	12.6538	0.878735	0	0
	RPS13	316	0	0	0	0	0	0	0	573	47.1002	0.175747	10.8963	0.527241	0	0
	RPS14	316	0	0	0	0	0	0	0	573	38.3128	0.175747	16.8717	2.28471	0	0
	RPS15	316	0	0	0	0	0	0	0	573	84.1828	4.21793	2.9877	0.351494	0	1
	RPS15A	316	0	0	0	0	0	0	0	573	40.949	0.175747	19.8594	3.16344	0	0
	RPS16	316	0	0	0	0	0	0	0	573	26.7135	0.878735	30.7557	11.2478	1	0
	RPS17	316	0	0	0	0	0	0	0	573	46.3972	0.175747	13.7083	3.16344	0	0
	RPS18	316	0.316456	0.316456	0	0	0	0	0	573	18.2777	0.175747	38.6643	5.27241	0	0
	RPS19	316	0	0	0	0	0	0	0	573	40.4218	1.23023	21.9684	2.28471	0	0
	RPS2	316	0	0	0	0	0	0	0	573	53.6028	0.702988	17.5747	1.40598	0	0
	RPS20	316	0	0	0	0	0	0	0	573	8.43585	0	41.3005	9.84183	0	0
	RPS21	316	0	0	0	0	0	0	0	573	4.74517	0	52.8998	15.29	0	0
	RPS23	316	0	0	0	0	0	0	0	573	67.1353	3.16344	4.56942	0.175747	0	0
	RPS24	316	0.316456	0.316456	0	0	0	0	0	573	23.5501	0	25.3076	5.44815	1	0
	RPS25	316	0	0	0	0	0	0	0	573	29.7012	0.351494	23.1986	2.6362	0	0
	RPS26	316	0	0	0	0	0	0	0	573	14.9385	0	35.3251	4.04218	0	0
	RPS27	316	0	0	0	0	0	0	0	573	1.75747	0	51.6696	8.78735	0	0
	RPS27A	316	0.316456	0.316456	0	0	0	0	0	573	9.84183	0.175747	36.2039	3.16344	0	0
	RPS28	316	0	0	0	0	0	0	0	573	47.4517	0.878735	24.4288	4.04218	0	0
	RPS29	316	0	0	0	0	0	0	0	573	38.8401	0	15.1142	1.58172	0	0
	RPS3	316	0	0	0	0	0	0	0	573	13.5325	0.175747	31.8102	9.66608	0	0
	RPS3A	316	0	0	0	0	0	0	0	573	65.9051	0.527241	6.50264	1.93322	0	0
	RPS4X	316	0	0	0	0	0	0	0	573	40.4218	0.175747	25.8348	1.93322	0	0
	RPS5	316	0	0	0	0	0	0	0	573	47.2759	1.23023	20.9139	2.81195	0	1
	RPS6	316	0.316456	0	0	0.316456	0	0	0	573	44.1125	1.23023	20.5624	3.86643	0	0
	RPS7	316	0	0	0	0	0	0	0	573	20.0351	0.175747	34.6221	4.56942	0	1
	RPS8	316	0	0	0	0	0	0	0	573	11.4236	0.175747	37.7856	7.20562	0	0
	RPS9	316	0.316456	0.316456	0	0	0	0	0	573	45.167	0.702988	20.7381	2.28471	0	0
	RPSA	316	0	0	0	0	0	0	0	573	30.4042	0.175747	18.2777	1.75747	0	0
	RPL40	316	0	0	0	0	0	0	0	573	18.9807	0.351494	37.2583	9.84183	0	0
PRAD	RPS30	251	0	0	0	0	0	0	0	278	1.07914	0	4.31655	0.359712	1	0
	GNB2L1	251	0	0	0	0	0	0	0	278	2.8777	0	2.8777	0.359712	0	0
	RPL10	251	0	0	0	0	0	0	0	278	5.7554	0	0.719424	0	0	0
	RPL10A	251	0.398406	0.398406	0	0	0	0	0	278	3.59712	1.07914	1.79856	0	0	0
	RPL11	251	0.796813	0.398406	0.398406	0	0	0	0.398406	278	8.63309	1.07914	0	0.359712	0	0
	RPL12	251	0	0	0	0	0	0	0	278	1.79856	0	8.27338	1.07914	1	0
	RPL13	251	0	0	0	0	0	0	0	278	26.259	7.55396	0	0	0	0
	RPL13A	251	0	0	0	0	0	0	0	278	3.59712	0.359712	1.43885	0	0	0
	RPL14	251	0	0	0	0	0	0	0	278	1.43885	0	5.39568	0	0	0
	RPL15	251	0	0	0	0	0	0	0	278	1.43885	0.359712	5.03597	0	0	0
	RPL17	251	0	0	0	0	0	0	0	278	19.0647	1.07914	1.07914	0.359712	0	0
	RPL18	251	0	0	0	0	0	0	0	278	5.03597	1.07914	0.719424	0.359712	0	0
	RPL18A	251	0	0	0	0	0	0	0	278	2.8777	0	1.79856	0.359712	0	0
	RPL19	251	0.796813	0.398406	0	0.398406	0	0	0	278	5.39568	0	1.43885	0	0	0
	RPL21	251	0	0	0	0	0	0	0	278	10.4317	1.07914	2.8777	0.359712	0	0
	RPL22	251	0	0	0	0	0	0	0	278	7.55396	0.359712	0.719424	0	0	0
	RPL23	251	0	0	0	0	0	0	0	278	5.03597	0	1.79856	0	0	0
	RPL23A	251	0	0	0	0	0	0	0	278	5.39568	0	2.15827	0.359712	0	0
	RPL24	251	0	0	0	0	0	0	0	278	1.43885	0.719424	6.47482	0	0	0
	RPL26	251	0	0	0	0	0	0	0	278	17.6259	2.15827	0.359712	0.359712	0	0
	RPL27	251	0	0	0	0	0	0	0	278	8.63309	1.43885	1.07914	0	0	0
	RPL27A	251	0	0	0	0	0	0	0	278	1.79856	0	2.8777	0	0	0
	RPL28	251	0.398406	0.398406	0	0	0	0	0	278	3.59712	0	1.79856	0.719424	0	0
	RPL29	251	0	0	0	0	0	0	0	278	1.43885	0	5.03597	0	0	0
	RPL3	251	0.398406	0	0	0.398406	0	0	0	278	6.83453	0	0.359712	0	0	0
	RPL30	251	0	0	0	0	0	0	0	278	0.719424	0	20.5036	6.11511	1	0
	RPL31	251	0	0	0	0	0	0	0	278	1.79856	0	2.15827	0.359712	0	0
	RPL32	251	0	0	0	0	0	0	0	278	1.43885	0.359712	4.67626	0	0	0
	RPL34	251	0	0	0	0	0	0	0	278	3.59712	0	0.359712	0.359712	0	0
	RPL35	251	0	0	0	0	0	0	0	278	1.79856	0	7.91367	1.07914	1	0
	RPL35A	251	0	0	0	0	0	0	0	278	2.8777	3.23741	9.35252	1.07914	0	1
	RPL36	251	0	0	0	0	0	0	0	278	6.47482	0	0.719424	0	0	0
	RPL36A	251	0	0	0	0	0	0	0	278	4.31655	0	1.07914	0.359712	0	0
	RPL37	251	0.398406	0.398406	0	0	0	0	0	278	1.07914	0	2.51799	0	0	0
	RPL37A	251	0	0	0	0	0	0	0	278	1.79856	1.07914	1.79856	0	0	0
	RPL38	251	0	0	0	0	0	0	0	278	4.31655	0.359712	1.43885	0.719424	0	0
	RPL39	251	0	0	0	0	0	0	0	278	3.95683	0	1.07914	0	0	0
	RPL4	251	0	0	0	0	0	0	0	278	5.7554	0	1.43885	0.359712	0	0
	RPL41	251	0	0	0	0	0	0	0	278	4.67626	0	2.51799	0	0	0
	RPL5	251	0.398406	0.398406	0	0	0	0	0	278	7.91367	1.43885	1.07914	0	0	1
	RPL6	251	0	0	0	0	0	0	0	278	5.03597	0	3.23741	0.359712	1	0
	RPL7	251	0	0	0	0	0	0	0	278	0.359712	0	20.5036	5.39568	1	0
	RPL7A	251	0	0	0	0	0	0	0	278	2.15827	0	8.27338	1.07914	1	0
	RPL9	251	0	0	0	0	0	0	0	278	5.03597	1.43885	0.359712	0	0	0
	RPLP0	251	0	0	0	0	0	0	0	278	4.31655	0	3.59712	0.359712	1	0
	RPLP1	251	0	0	0	0	0	0	0	278	5.7554	0	1.07914	0	0	0
	RPLP2	251	0	0	0	0	0	0	0	278	2.51799	0	3.23741	0	0	0
	RPS10	251	0	0	0	0	0	0	0	278	3.23741	0.359712	1.79856	0	0	0
	RPS11	251	0.796813	0.796813	0	0	0	0	0	278	3.59712	0.359712	1.43885	0	0	0
	RPS12	251	0	0	0	0	0	0	0	278	6.11511	0.359712	0.719424	0.359712	0	0
	RPS13	251	0	0	0	0	0	0	0	278	1.43885	0	2.8777	0.359712	0	0
	RPS14	251	0	0	0	0	0	0	0	278	3.23741	0	2.15827	0.719424	0	0
	RPS15	251	0	0	0	0	0	0	0	278	6.83453	0	0.719424	0	0	0
	RPS15A	251	0	0	0	0	0	0	0	278	4.31655	0	5.7554	0.359712	0	0
	RPS16	251	0	0	0	0	0	0	0	278	4.31655	0.359712	0.719424	0	0	0
	RPS17	251	0	0	0	0	0	0	0	278	6.11511	0	1.79856	0	0	0
	RPS18	251	0	0	0	0	0	0	0	278	2.8777	0.359712	2.15827	0	0	0
	RPS19	251	0	0	0	0	0	0	0	278	5.03597	0.359712	0.719424	0	0	0
	RPS2	251	0	0	0	0	0	0	0	278	4.31655	0	5.39568	0.359712	0	0
	RPS20	251	0	0	0	0	0	0	0	278	2.51799	1.07914	16.1871	4.67626	0	0
	RPS21	251	0	0	0	0	0	0	0	278	1.43885	0	3.95683	1.43885	1	0
	RPS23	251	0	0	0	0	0	0	0	278	5.7554	1.07914	1.43885	0	0	0
	RPS24	251	0	0	0	0	0	0	0	278	9.35252	1.79856	3.23741	0.359712	0	0
	RPS25	251	0	0	0	0	0	0	0	278	5.7554	1.43885	3.23741	0.359712	0	0
	RPS26	251	0	0	0	0	0	0	0	278	4.67626	0	2.51799	0.359712	0	0
	RPS27	251	0	0	0	0	0	0	0	278	0	0	5.39568	1.43885	1	0
	RPS27A	251	0.796813	0.398406	0	0.398406	0	0	0	278	3.59712	0	1.79856	1.07914	0	0
	RPS28	251	0	0	0	0	0	0	0	278	5.39568	0	0.719424	0	0	0
	RPS29	251	0	0	0	0	0	0	0	278	3.95683	0	1.79856	0.719424	0	0
	RPS3	251	0	0	0	0	0	0	0	278	0.359712	0	4.67626	0.359712	0	0
	RPS3A	251	0	0	0	0	0	0	0	278	3.23741	0	1.79856	0.719424	0	0
	RPS4X	251	0	0	0	0	0	0	0	278	4.67626	0	1.07914	0.359712	0	0
	RPS5	251	0	0	0	0	0	0	0	278	3.59712	0	1.79856	0	0	0
	RPS6	251	0	0	0	0	0	0	0	278	5.39568	0	2.8777	0.359712	0	0
	RPS7	251	0	0	0	0	0	0	0	278	2.15827	0	3.23741	1.07914	0	0
	RPS8	251	0	0	0	0	0	0	0	278	6.11511	0.359712	0.719424	0	0	0
	RPS9	251	0	0	0	0	0	0	0	278	3.59712	0	1.79856	0.719424	0	0
	RPSA	251	0	0	0	0	0	0	0	278	1.07914	0	5.39568	0	0	0
	RPL40	251	0	0	0	0	0	0	0	278	2.8777	0	1.43885	0.359712	0	0
SKCM	RPS30	279	0	0	0	0	0	0	0	292	33.2192	0.684932	13.0137	0.684932	0	0
	GNB2L1	279	1.43369	1.07527	0	0	0.358423	0	0.358423	292	29.4521	0.342466	14.3836	1.36986	1	0
	RPL10	279	1.07527	1.07527	0	0	0	0	0	292	22.9452	0	13.0137	1.36986	0	0
	RPL10A	279	0.358423	0	0	0	0	0.358423	0.358423	292	9.24658	0	44.863	5.13699	0	0
	RPL11	279	1.43369	1.07527	0	0	0.358423	0	0.358423	292	20.5479	1.0274	16.7808	0.684932	0	0
	RPL12	279	0.358423	0.358423	0	0	0	0	0	292	47.6027	0	7.53425	0.684932	0	0
	RPL13	279	0.358423	0.358423	0	0	0	0	0	292	34.9315	0.684932	8.56164	0.342466	0	1
	RPL13A	279	0.716846	0.716846	0	0	0	0	0	292	21.5753	0	15.7534	0	0	0
	RPL14	279	0.358423	0.358423	0	0	0	0	0	292	17.8082	0	15.7534	1.0274	0	1
	RPL15	279	0.716846	0.716846	0	0	0	0	0	292	17.4658	0.342466	15.7534	0.684932	0	1
	RPL17	279	0	0	0	0	0	0	0	292	26.7123	0	14.3836	0.342466	0	0
	RPL18	279	1.79211	0.716846	0	0	0.358423	0.716846	1.07527	292	22.2603	0	15.0685	0.342466	0	0
	RPL18A	279	0.716846	0.716846	0	0	0	0	0	292	20.5479	0	15.7534	0.342466	0	0
	RPL19	279	0.358423	0.358423	0	0	0	0	0	292	20.5479	0	16.7808	0.342466	0	0
	RPL21	279	0.358423	0.358423	0	0	0	0	0	292	20.8904	0	26.0274	0	0	1
	RPL22	279	0.716846	0.716846	0	0	0	0	0	292	21.9178	1.36986	17.4658	1.0274	0	1
	RPL23	279	0	0	0	0	0	0	0	292	20.5479	0	16.7808	0.342466	0	0
	RPL23A	279	0	0	0	0	0	0	0	292	22.6027	0	15.0685	0.342466	0	0
	RPL24	279	0	0	0	0	0	0	0	292	12.6712	0	18.4932	0.342466	0	0
	RPL26	279	0.358423	0.358423	0	0	0	0	0	292	34.9315	0.684932	10.6164	0	0	0
	RPL27	279	1.07527	1.07527	0	0	0	0	0	292	19.1781	0	18.4932	0.684932	0	0
	RPL27A	279	0.358423	0.358423	0	0	0	0	0	292	30.4795	0	12.3288	0	0	0
	RPL28	279	0	0	0	0	0	0	0	292	21.9178	0.342466	15.7534	0	0	0
	RPL29	279	0.358423	0.358423	0	0	0	0	0	292	19.5205	0	16.0959	0.342466	0	1
	RPL3	279	0.716846	0.716846	0	0	0	0	0	292	9.58904	0	36.9863	2.39726	0	0
	RPL30	279	0.358423	0.358423	0	0	0	0	0	292	5.13699	0	44.5205	4.10959	1	0
	RPL31	279	0	0	0	0	0	0	0	292	13.3562	0	18.1507	0.342466	0	0
	RPL32	279	0.358423	0.358423	0	0	0	0	0	292	18.8356	0.342466	15.7534	1.0274	0	1
	RPL34	279	0	0	0	0	0	0	0	292	24.6575	0	12.6712	0.684932	0	0
	RPL35	279	0.358423	0.358423	0	0	0	0	0	292	48.2877	0.684932	8.21918	0.342466	0	0
	RPL35A	279	0.358423	0	0	0	0.358423	0	0.358423	292	12.6712	0.342466	20.2055	0.684932	0	1
	RPL36	279	0	0	0	0	0	0	0	292	23.6301	0	16.4384	0.342466	0	0
	RPL36A	279	0	0	0	0	0	0	0	292	24.3151	0	10.6164	0.684932	0	0
	RPL37	279	0	0	0	0	0	0	0	292	18.8356	0	21.5753	2.73973	0	0
	RPL37A	279	0	0	0	0	0	0	0	292	15.0685	0	20.2055	0.342466	0	0
	RPL38	279	0.358423	0	0.358423	0	0	0	0.358423	292	10.6164	0	31.8493	3.08219	1	0
	RPL39	279	0.358423	0.358423	0	0	0	0	0	292	23.6301	0	11.6438	0.684932	0	0
	RPL4	279	1.43369	1.43369	0	0	0	0	0	292	12.3288	0	24.6575	1.0274	0	0
	RPL41	279	0	0	0	0	0	0	0	292	18.8356	0	12.6712	0.684932	0	0
	RPL5	279	2.50896	1.07527	0.716846	0	0.358423	0.358423	1.43369	292	25.3425	0	17.1233	1.0274	0	1
	RPL6	279	0.358423	0.358423	0	0	0	0	0	292	23.6301	0	7.87671	1.0274	0	1
	RPL7	279	0.358423	0.358423	0	0	0	0	0	292	5.47945	0	45.2055	3.08219	0	0
	RPL7A	279	0	0	0	0	0	0	0	292	47.2603	0	7.53425	0.342466	0	0
	RPL9	279	0	0	0	0	0	0	0	292	17.8082	0	15.7534	0.342466	0	0
	RPLP0	279	0.358423	0.358423	0	0	0	0	0	292	22.2603	0	8.56164	0.684932	0	1
	RPLP1	279	0	0	0	0	0	0	0	292	11.6438	0	26.3699	0.684932	0	0
	RPLP2	279	0	0	0	0	0	0	0	292	30.4795	0	11.6438	0.342466	0	0
	RPS10	279	0	0	0	0	0	0	0	292	8.90411	0	45.2055	5.47945	0	0
	RPS11	279	0.358423	0.358423	0	0	0	0	0	292	21.5753	0	15.7534	0	0	0
	RPS12	279	0	0	0	0	0	0	0	292	57.5342	3.42466	5.47945	0.342466	0	0
	RPS13	279	0.358423	0.358423	0	0	0	0	0	292	30.4795	0	11.9863	0.342466	0	0
	RPS14	279	0	0	0	0	0	0	0	292	34.9315	0	10.9589	0.684932	0	1
	RPS15	279	0.358423	0.358423	0	0	0	0	0	292	27.0548	0.342466	16.0959	0	0	1
	RPS15A	279	0	0	0	0	0	0	0	292	17.8082	0	14.3836	0.684932	0	0
	RPS16	279	0.716846	0.716846	0	0	0	0	0	292	19.5205	0	16.0959	1.0274	0	0
	RPS17	279	0	0	0	0	0	0	0	292	11.6438	0	29.1096	1.36986	1	0
	RPS18	279	0.716846	0.716846	0	0	0	0	0	292	8.56164	0	46.2329	4.79452	0	0
	RPS19	279	0.358423	0.358423	0	0	0	0	0	292	19.863	0	15.411	0.342466	0	0
	RPS2	279	0.716846	0.716846	0	0	0	0	0	292	19.863	0	15.0685	0	0	0
	RPS20	279	0.716846	0.716846	0	0	0	0	0	292	6.50685	0	42.4658	2.73973	0	0
	RPS21	279	0	0	0	0	0	0	0	292	1.36986	0	48.9726	2.39726	1	0
	RPS23	279	0	0	0	0	0	0	0	292	27.7397	0	12.6712	1.0274	0	0
	RPS24	279	0.358423	0.358423	0	0	0	0	0	292	61.3014	0	1.36986	0	0	0
	RPS25	279	0	0	0	0	0	0	0	292	50.3425	3.42466	6.50685	0	0	0
	RPS26	279	0.358423	0.358423	0	0	0	0	0	292	18.8356	0	13.0137	0.684932	0	0
	RPS27	279	8.96057	0.358423	0	0	0	8.60215	8.60215	292	3.76712	0	47.6027	4.45205	1	0
	RPS27A	279	0	0	0	0	0	0	0	292	12.6712	0	18.4932	0.684932	0	0
	RPS28	279	0	0	0	0	0	0	0	292	22.6027	0	16.0959	0	0	0
	RPS29	279	0.358423	0	0	0	0	0.358423	0.358423	292	31.1644	0	11.3014	0.342466	0	0
	RPS3	279	0	0	0	0	0	0	0	292	30.4795	0	14.3836	3.08219	1	0
	RPS3A	279	0.358423	0.358423	0	0	0	0	0	292	22.6027	0.342466	12.3288	0.684932	0	0
	RPS4X	279	0	0	0	0	0	0	0	292	22.9452	0	12.3288	1.36986	0	0
	RPS5	279	0.358423	0.358423	0	0	0	0	0	292	22.6027	0	16.0959	0	0	0
	RPS6	279	0.358423	0.358423	0	0	0	0	0	292	65.7534	2.05479	5.47945	0.684932	0	0
	RPS7	279	1.43369	1.43369	0	0	0	0	0	292	16.4384	0.342466	17.4658	0.342466	0	0
	RPS8	279	0.358423	0.358423	0	0	0	0	0	292	15.411	0	19.1781	1.0274	0	0
	RPS9	279	0	0	0	0	0	0	0	292	21.5753	0	16.0959	0	0	0
	RPSA	279	3.58423	3.22581	0	0	0.358423	0	0.358423	292	17.8082	0	15.7534	1.0274	0	1
	RPL40	279	0	0	0	0	0	0	0	292	20.8904	0	15.7534	0	0	0
STAD	RPS30	221	0	0	0	0	0	0	0	332	11.1782	0.302115	14.1994	0.60423	0	0
	GNB2L1	221	1.80995	1.80995	0	0	0	0	0	332	25.0755	1.20846	6.34441	1.20846	0	0
	RPL10	221	2.71493	2.71493	0	0	0	0	0	332	10.8761	0.60423	16.3142	3.92749	1	0
	RPL10A	221	0.452489	0	0	0.452489	0	0	0	332	11.1782	0.60423	20.8459	0.302115	0	0
	RPL11	221	0	0	0	0	0	0	0	332	24.1692	0	6.94864	0.906344	0	0
	RPL12	221	0.452489	0	0	0	0	0.452489	0.452489	332	17.8248	0.302115	22.3565	1.51057	0	0
	RPL13	221	0	0	0	0	0	0	0	332	23.565	1.20846	11.1782	1.51057	0	0
	RPL13A	221	0.904977	0.904977	0	0	0	0	0	332	14.8036	0	22.3565	0.60423	0	0
	RPL14	221	0.452489	0	0	0	0	0.452489	0.452489	332	28.3988	0.60423	5.74018	0.302115	0	0
	RPL15	221	0	0	0	0	0	0	0	332	28.0967	0.302115	6.0423	0.302115	0	0
	RPL17	221	0	0	0	0	0	0	0	332	40.4834	2.1148	9.36556	0.60423	0	0
	RPL18	221	0.452489	0.452489	0	0	0	0	0	332	14.5015	0	22.3565	0.60423	0	0
	RPL18A	221	0	0	0	0	0	0	0	332	25.3776	0	10.2719	0.60423	0	0
	RPL19	221	0.904977	0.904977	0	0	0	0	0	332	9.66767	0	20.2417	4.22961	0	0
	RPL21	221	0	0	0	0	0	0	0	332	11.4804	0.60423	34.4411	1.81269	0	1
	RPL22	221	0	0	0	0	0	0	0	332	22.0544	1.20846	9.96979	0.906344	0	0
	RPL23	221	0	0	0	0	0	0	0	332	9.36556	0	19.9396	4.53172	0	0
	RPL23A	221	0.452489	0	0	0.452489	0	0	0	332	9.66767	0	18.7311	0.60423	0	0
	RPL24	221	0.452489	0	0	0	0	0	0	332	11.7825	0	19.0332	0.60423	0	0
	RPL26	221	0.452489	0.452489	0	0	0	0	0	332	36.2538	0.60423	4.53172	0	0	0
	RPL27	221	0	0	0	0	0	0	0	332	12.9909	0	17.8248	1.51057	0	0
	RPL27A	221	0	0	0	0	0	0	0	332	16.9184	0	11.7825	0	0	0
	RPL28	221	0.452489	0.452489	0	0	0	0	0	332	14.1994	0	22.0544	2.1148	0	0
	RPL29	221	0	0	0	0	0	0	0	332	29.3051	1.81269	6.0423	0	0	0
	RPL3	221	0.904977	0.904977	0	0	0	0	0	332	30.2115	0.302115	7.85498	0.302115	0	0
	RPL30	221	0	0	0	0	0	0	0	332	3.32326	0	57.0997	4.22961	0	0
	RPL31	221	0.452489	0.452489	0	0	0	0	0	332	3.92749	0	18.1269	0.906344	0	0
	RPL32	221	0	0	0	0	0	0	0	332	24.1692	0	9.06344	0.906344	0	0
	RPL34	221	0.904977	0.452489	0	0	0	0.452489	0.452489	332	37.7644	0	3.32326	0	0	0
	RPL35	221	0	0	0	0	0	0	0	332	18.429	0.302115	22.6586	0.906344	0	0
	RPL35A	221	0	0	0	0	0	0	0	332	9.96979	0.906344	26.5861	5.74018	0	0
	RPL36	221	0.452489	0.452489	0	0	0	0	0	332	31.4199	0.60423	7.25076	0.302115	0	0
	RPL36A	221	0.452489	0	0	0	0	0.452489	0.452489	332	10.8761	0	15.71	0.302115	0	0
	RPL37	221	0	0	0	0	0	0	0	332	10.2719	0.302115	20.8459	6.64653	1	0
	RPL37A	221	0	0	0	0	0	0	0	332	9.96979	0.302115	16.0121	0.906344	0	0
	RPL38	221	0.452489	0.452489	0	0	0	0	0	332	16.0121	0	17.2205	1.81269	0	0
	RPL39	221	0	0	0	0	0	0	0	332	10.8761	0	15.71	1.51057	0	0
	RPL4	221	0	0	0	0	0	0	0	332	21.148	0	9.96979	0.60423	0	0
	RPL41	221	0	0	0	0	0	0	0	332	7.55287	0	20.5438	3.32326	0	0
	RPL5	221	0.452489	0.452489	0	0	0	0	0	332	20.8459	0.302115	8.1571	0.302115	0	1
	RPL6	221	0.452489	0.452489	0	0	0	0	0	332	10.574	0	19.9396	0	0	0
	RPL7	221	0.452489	0.452489	0	0	0	0	0	332	4.53172	0	53.7764	3.62538	0	0
	RPL7A	221	0.904977	0.904977	0	0	0	0	0	332	16.9184	0	23.8671	1.51057	0	0
	RPL9	221	1.35747	1.35747	0	0	0	0	0	332	34.7432	0.302115	5.43807	0	0	0
	RPLP0	221	1.35747	1.35747	0	0	0	0	0	332	10.8761	0	21.148	0.60423	0	0
	RPLP1	221	0.452489	0.452489	0	0	0	0	0	332	19.6375	0	11.1782	1.20846	0	0
	RPLP2	221	0.452489	0.452489	0	0	0	0	0	332	17.2205	0	11.7825	0.906344	0	0
	RPS10	221	0.452489	0.452489	0	0	0	0	0	332	10.574	0.60423	21.148	0	0	0
	RPS11	221	0.452489	0.452489	0	0	0	0	0	332	14.8036	0	22.3565	0.60423	0	0
	RPS12	221	0	0	0	0	0	0	0	332	13.2931	0	17.8248	1.51057	0	1
	RPS13	221	0.904977	0.452489	0	0	0	0.452489	0.452489	332	16.0121	0	11.1782	0.60423	0	0
	RPS14	221	0.904977	0.904977	0	0	0	0	0	332	25.3776	0.302115	6.64653	0.302115	0	0
	RPS15	221	0	0	0	0	0	0	0	332	31.1178	1.20846	7.85498	0.302115	0	0
	RPS15A	221	0	0	0	0	0	0	0	332	17.8248	0	15.71	0.302115	0	0
	RPS16	221	0	0	0	0	0	0	0	332	14.1994	0.60423	19.9396	2.41692	0	0
	RPS17	221	0	0	0	0	0	0	0	332	19.0332	0	15.1057	1.51057	0	0
	RPS18	221	0	0	0	0	0	0	0	332	11.1782	1.20846	20.8459	0.302115	0	0
	RPS19	221	0	0	0	0	0	0	0	332	16.3142	0.906344	18.7311	1.81269	0	0
	RPS2	221	0	0	0	0	0	0	0	332	21.148	0.60423	16.0121	0.302115	0	0
	RPS20	221	0	0	0	0	0	0	0	332	8.45921	0.60423	49.2447	2.71903	0	0
	RPS21	221	0	0	0	0	0	0	0	332	0.60423	0.60423	58.6103	6.34441	0	0
	RPS23	221	0.452489	0.452489	0	0	0	0	0	332	34.139	1.51057	3.62538	0.302115	0	1
	RPS24	221	0.452489	0.452489	0	0	0	0	0	332	14.5015	0	15.71	2.71903	1	0
	RPS25	221	0	0	0	0	0	0	0	332	18.429	0.302115	14.5015	0.906344	0	1
	RPS26	221	0	0	0	0	0	0	0	332	7.85498	0	19.9396	3.62538	0	0
	RPS27	221	0.452489	0.452489	0	0	0	0	0	332	3.02115	0	34.7432	2.71903	0	0
	RPS27A	221	0.452489	0.452489	0	0	0	0	0	332	3.92749	0	19.0332	0.302115	0	0
	RPS28	221	0	0	0	0	0	0	0	332	30.5136	1.20846	7.55287	0.302115	0	0
	RPS29	221	0	0	0	0	0	0	0	332	22.6586	0.60423	9.06344	0.60423	0	0
	RPS3	221	0.452489	0.452489	0	0	0	0	0	332	12.6888	0.302115	16.9184	1.81269	0	0
	RPS3A	221	0.904977	0.904977	0	0	0	0	0	332	37.7644	0	4.83384	0.906344	0	0
	RPS4X	221	0	0	0	0	0	0	0	332	13.8973	0.302115	11.1782	0.906344	0	0
	RPS5	221	1.35747	1.35747	0	0	0	0	0	332	13.5952	0.302115	22.9607	2.41692	0	0
	RPS6	221	0.452489	0.452489	0	0	0	0	0	332	33.5347	1.51057	12.0846	0.60423	0	0
	RPS7	221	0	0	0	0	0	0	0	332	6.34441	0.302115	17.2205	0.60423	0	0
	RPS8	221	0	0	0	0	0	0	0	332	16.3142	0	9.36556	0.60423	0	0
	RPS9	221	0.452489	0.452489	0	0	0	0	0	332	14.5015	0	22.0544	1.51057	0	0
	RPSA	221	2.71493	2.71493	0	0	0	0	0	332	28.3988	0.60423	5.74018	0.60423	0	0
	RPL40	221	0.452489	0.452489	0	0	0	0	0	332	24.7734	0	10.574	0.60423	0	0
THCA	RPS30	401	0	0	0	0	0	0	0	494	1.61943	0	1.01215	0	0	0
	GNB2L1	401	0	0	0	0	0	0	0	494	0	0	3.4413	0.404858	0	0
	RPL10	401	0	0	0	0	0	0	0	494	0.809717	0.202429	1.61943	0.202429	0	0
	RPL10A	401	0.249377	0.249377	0	0	0	0	0	494	0.809717	0	0.404858	0	0	0
	RPL11	401	0	0	0	0	0	0	0	494	0.809717	0	0.404858	0	0	0
	RPL12	401	0.249377	0.249377	0	0	0	0	0	494	4.8583	0.607287	0.809717	0	0	1
	RPL13	401	0	0	0	0	0	0	0	494	0.607287	0.607287	2.63158	0	0	1
	RPL13A	401	0	0	0	0	0	0	0	494	0.202429	0	1.82186	0.202429	0	0
	RPL14	401	0	0	0	0	0	0	0	494	0.607287	0	0.607287	0	0	0
	RPL15	401	0	0	0	0	0	0	0	494	0.809717	0	0.607287	0	0	0
	RPL17	401	0	0	0	0	0	0	0	494	0.809717	0	1.21457	0	0	1
	RPL18	401	0	0	0	0	0	0	0	494	0.202429	0	1.82186	0.202429	0	0
	RPL18A	401	0.249377	0.249377	0	0	0	0	0	494	1.01215	0.202429	1.61943	0	0	1
	RPL19	401	0	0	0	0	0	0	0	494	0.202429	0	3.64372	0.607287	0	0
	RPL21	401	0	0	0	0	0	0	0	494	2.63158	0.607287	1.01215	0	0	1
	RPL22	401	0	0	0	0	0	0	0	494	0.809717	0	0.404858	0	0	0
	RPL23	401	0	0	0	0	0	0	0	494	0.202429	0	3.64372	0.607287	0	0
	RPL23A	401	0	0	0	0	0	0	0	494	0.202429	0	3.4413	0.607287	0	0
	RPL24	401	0	0	0	0	0	0	0	494	0.809717	0	0.404858	0	0	0
	RPL26	401	0	0	0	0	0	0	0	494	1.417	0.202429	3.23887	0	0	1
	RPL27	401	0	0	0	0	0	0	0	494	0.202429	0	3.64372	0.607287	0	0
	RPL27A	401	0	0	0	0	0	0	0	494	1.417	0	1.21457	0	0	0
	RPL28	401	0	0	0	0	0	0	0	494	0.202429	0	1.82186	0.202429	0	0
	RPL29	401	0	0	0	0	0	0	0	494	0.607287	0	0.607287	0	0	0
	RPL3	401	0	0	0	0	0	0	0	494	17.4089	0	0.404858	0	0	0
	RPL30	401	0	0	0	0	0	0	0	494	0.809717	0	1.417	0	0	1
	RPL31	401	0	0	0	0	0	0	0	494	1.82186	0	0.607287	0	0	0
	RPL32	401	0	0	0	0	0	0	0	494	0.809717	0	0.607287	0	0	0
	RPL34	401	0	0	0	0	0	0	0	494	0.404858	0	1.01215	0	0	0
	RPL35	401	0	0	0	0	0	0	0	494	4.8583	0.607287	0.809717	0	0	1
	RPL35A	401	0	0	0	0	0	0	0	494	1.01215	0	0.404858	0	0	0
	RPL36	401	0	0	0	0	0	0	0	494	1.01215	0.202429	1.61943	0	0	1
	RPL36A	401	0	0	0	0	0	0	0	494	0.809717	0	1.61943	0	0	0
	RPL37	401	0	0	0	0	0	0	0	494	0	0	4.45344	0	0	0
	RPL37A	401	0	0	0	0	0	0	0	494	2.22672	0.202429	0.202429	0	0	1
	RPL38	401	0	0	0	0	0	0	0	494	0.202429	0	3.64372	0.607287	0	0
	RPL39	401	0	0	0	0	0	0	0	494	0.809717	0	1.61943	0.202429	0	0
	RPL4	401	0.249377	0.249377	0	0	0	0	0	494	1.61943	0	0	0	0	0
	RPL41	401	0	0	0	0	0	0	0	494	0	0	2.83401	0.202429	0	0
	RPL5	401	0	0	0	0	0	0	0	494	0.809717	0	0.607287	0	0	0
	RPL6	401	0	0	0	0	0	0	0	494	0	0	2.83401	0.202429	0	0
	RPL7	401	0	0	0	0	0	0	0	494	0.809717	0	1.417	0	0	1
	RPL7A	401	0	0	0	0	0	0	0	494	4.8583	0.607287	0.809717	0.202429	0	1
	RPL9	401	0.249377	0.249377	0	0	0	0	0	494	0.404858	0	1.01215	0	0	0
	RPLP0	401	0	0	0	0	0	0	0	494	0	0	2.83401	0.202429	0	0
	RPLP1	401	0	0	0	0	0	0	0	494	1.61943	0	0	0	0	0
	RPLP2	401	0	0	0	0	0	0	0	494	1.61943	0.202429	1.21457	0	0	0
	RPS10	401	0	0	0	0	0	0	0	494	0.809717	0	0.404858	0	0	0
	RPS11	401	0	0	0	0	0	0	0	494	0.202429	0	1.82186	0.202429	0	0
	RPS12	401	0	0	0	0	0	0	0	494	1.21457	0	0.404858	0	0	0
	RPS13	401	0	0	0	0	0	0	0	494	1.417	0	1.21457	0	0	0
	RPS14	401	0	0	0	0	0	0	0	494	0	0	3.4413	0.404858	0	0
	RPS15	401	0	0	0	0	0	0	0	494	1.01215	0.404858	1.417	0	0	1
	RPS15A	401	0	0	0	0	0	0	0	494	0.202429	0	3.03644	0	0	0
	RPS16	401	0	0	0	0	0	0	0	494	0.202429	0	1.82186	0.202429	0	0
	RPS17	401	0	0	0	0	0	0	0	494	1.61943	0	0	0	0	0
	RPS18	401	0	0	0	0	0	0	0	494	0.809717	0	0.404858	0	0	0
	RPS19	401	0	0	0	0	0	0	0	494	0.202429	0	1.82186	0.202429	0	0
	RPS2	401	0	0	0	0	0	0	0	494	0.202429	0	3.03644	0.202429	0	0
	RPS20	401	0	0	0	0	0	0	0	494	0.809717	0	1.21457	0	0	1
	RPS21	401	0	0	0	0	0	0	0	494	0	0	2.42915	0	0	0
	RPS23	401	0	0	0	0	0	0	0	494	0	0	3.4413	0	0	0
	RPS24	401	0	0	0	0	0	0	0	494	1.417	0.809717	0.404858	0	0	1
	RPS25	401	0	0	0	0	0	0	0	494	1.82186	0	1.01215	0	0	0
	RPS26	401	0	0	0	0	0	0	0	494	0	0	2.83401	0.202429	0	0
	RPS27	401	0	0	0	0	0	0	0	494	0.607287	0	5.06073	0.202429	0	0
	RPS27A	401	0	0	0	0	0	0	0	494	2.02429	0	0.404858	0.202429	0	0
	RPS28	401	0	0	0	0	0	0	0	494	1.21457	0.202429	1.417	0	0	1
	RPS29	401	0	0	0	0	0	0	0	494	0.202429	0	2.22672	0	0	0
	RPS3	401	0	0	0	0	0	0	0	494	1.61943	0	1.01215	0	0	0
	RPS3A	401	0	0	0	0	0	0	0	494	0.404858	0	1.01215	0	0	0
	RPS4X	401	0	0	0	0	0	0	0	494	0.809717	0	1.61943	0	0	0
	RPS5	401	0	0	0	0	0	0	0	494	0.202429	0	1.82186	0.202429	0	0
	RPS6	401	0	0	0	0	0	0	0	494	4.04858	0	0.607287	0.202429	0	1
	RPS7	401	0	0	0	0	0	0	0	494	2.02429	0	0.404858	0	0	0
	RPS8	401	0	0	0	0	0	0	0	494	0.809717	0	0.607287	0	0	0
	RPS9	401	0	0	0	0	0	0	0	494	0.202429	0	1.82186	0.202429	0	0
	RPSA	401	0	0	0	0	0	0	0	494	0.607287	0	0.607287	0	0	0
	RPL40	401	0	0	0	0	0	0	0	494	1.01215	0.202429	1.61943	0	0	1
UCEC	RPS30	248	0.806452	0.806452	0	0	0	0	0	515	8.75486	0	11.4786	0.972763	0	0
	GNB2L1	248	0.403226	0.403226	0	0	0	0	0	515	12.2568	0.194553	7.19844	0.77821	0	0
	RPL10	248	2.01613	2.01613	0	0	0	0	0	515	13.2296	0.194553	14.2023	1.55642	0	0
	RPL10A	248	0.403226	0.403226	0	0	0	0	0	515	2.52918	0	16.537	1.55642	0	0
	RPL11	248	1.20968	1.20968	0	0	0	0	0	515	13.6187	0.389105	6.22568	0.389105	0	0
	RPL12	248	0	0	0	0	0	0	0	515	21.9844	0.389105	3.50195	0.77821	0	1
	RPL13	248	0.403226	0.403226	0	0	0	0	0	515	27.6265	1.36187	2.91829	0.194553	0	0
	RPL13A	248	0.403226	0.403226	0	0	0	0	0	515	10.1167	0.194553	9.33852	1.75097	0	0
	RPL14	248	1.20968	1.20968	0	0	0	0	0	515	11.6732	0	7.58755	0.389105	0	0
	RPL15	248	0.806452	0.403226	0	0	0.403226	0	0.403226	515	11.0895	0.389105	8.94942	0.583658	0	0
	RPL17	248	2.41935	2.41935	0	0	0	0	0	515	15.5642	0.77821	7.7821	0	0	1
	RPL18	248	0.403226	0.403226	0	0	0	0	0	515	10.5058	0.194553	9.14397	1.16732	0	0
	RPL18A	248	0.806452	0.806452	0	0	0	0	0	515	9.14397	0.194553	12.2568	4.47471	1	0
	RPL19	248	1.6129	1.20968	0	0	0.403226	0	0.403226	515	18.4825	0.194553	6.03113	1.94553	0	0
	RPL21	248	1.20968	1.20968	0	0	0	0	0	515	18.4825	0	5.05837	0.194553	0	0
	RPL22	248	2.01613	1.6129	0.403226	0	0	0	0.403226	515	12.4514	0.583658	8.17121	1.16732	0	0
	RPL23	248	0.403226	0.403226	0	0	0	0	0	515	17.8988	0.194553	6.61479	2.72374	0	0
	RPL23A	248	2.01613	1.6129	0	0.403226	0	0	0	515	12.4514	0	9.53307	3.11284	1	0
	RPL24	248	0.806452	0.806452	0	0	0	0	0	515	3.89105	0	15.1751	0.194553	0	0
	RPL26	248	0	0	0	0	0	0	0	515	23.7354	0.77821	3.89105	0.389105	0	0
	RPL27	248	0.403226	0.403226	0	0	0	0	0	515	20.2335	0.194553	6.03113	0.194553	0	1
	RPL27A	248	1.20968	1.20968	0	0	0	0	0	515	18.4825	0.389105	3.89105	0.77821	0	0
	RPL28	248	1.20968	1.20968	0	0	0	0	0	515	9.92218	0.194553	10.7004	1.36187	0	0
	RPL29	248	0.806452	0.806452	0	0	0	0	0	515	12.4514	0.194553	8.94942	1.36187	0	0
	RPL3	248	0.806452	0.806452	0	0	0	0	0	515	19.2607	0.389105	7.00389	1.55642	0	0
	RPL30	248	0	0	0	0	0	0	0	515	3.50195	0	28.0156	4.0856	0	0
	RPL31	248	0	0	0	0	0	0	0	515	2.52918	0	16.537	0.194553	0	0
	RPL32	248	0	0	0	0	0	0	0	515	11.284	0	9.14397	1.55642	0	0
	RPL34	248	0.403226	0.403226	0	0	0	0	0	515	20.2335	0.389105	1.94553	0.194553	0	0
	RPL35	248	0	0	0	0	0	0	0	515	24.1245	0.389105	2.14008	0.194553	0	1
	RPL35A	248	0.806452	0.806452	0	0	0	0	0	515	2.52918	0.194553	18.677	7.97665	0	0
	RPL36	248	0	0	0	0	0	0	0	515	24.3191	0.583658	3.6965	0	0	0
	RPL36A	248	0	0	0	0	0	0	0	515	12.8405	0.194553	13.4241	0.194553	0	0
	RPL37	248	1.20968	1.20968	0	0	0	0	0	515	7.19844	0	10.5058	2.72374	0	0
	RPL37A	248	0.403226	0.403226	0	0	0	0	0	515	6.03113	0	14.2023	0.77821	0	0
	RPL38	248	0.403226	0	0	0	0.403226	0	0.403226	515	9.72763	0	13.8132	2.33463	0	0
	RPL39	248	1.6129	1.6129	0	0	0	0	0	515	13.6187	0	13.2296	0.389105	0	0
	RPL4	248	1.6129	1.6129	0	0	0	0	0	515	22.5681	0.194553	1.75097	0.389105	0	0
	RPL41	248	0	0	0	0	0	0	0	515	4.66926	0	15.5642	3.50195	0	0
	RPL5	248	2.82258	2.82258	0	0	0	0	0	515	6.61479	0.194553	7.58755	0.389105	0	0
	RPL6	248	1.20968	1.20968	0	0	0	0	0	515	10.1167	0.194553	8.94942	0.77821	0	0
	RPL7	248	0.403226	0.403226	0	0	0	0	0	515	2.91829	0	28.9883	3.11284	0	0
	RPL7A	248	0.806452	0.806452	0	0	0	0	0	515	24.1245	0.389105	2.52918	0.77821	0	1
	RPL9	248	0.806452	0.806452	0	0	0	0	0	515	17.7043	0.389105	3.50195	0.583658	0	0
	RPLP0	248	2.01613	2.01613	0	0	0	0	0	515	10.8949	0	9.33852	1.36187	0	0
	RPLP1	248	0	0	0	0	0	0	0	515	21.5953	0.194553	2.52918	0.77821	0	0
	RPLP2	248	0	0	0	0	0	0	0	515	17.5097	1.16732	6.22568	0.972763	0	1
	RPS10	248	0.403226	0.403226	0	0	0	0	0	515	2.33463	0	16.537	1.55642	0	0
	RPS11	248	0.403226	0.403226	0	0	0	0	0	515	10.3113	0.194553	9.33852	1.75097	0	0
	RPS12	248	0.806452	0.806452	0	0	0	0	0	515	7.393	0	12.0623	0.77821	0	0
	RPS13	248	0.403226	0.403226	0	0	0	0	0	515	16.9261	0.194553	4.66926	0.972763	0	0
	RPS14	248	0	0	0	0	0	0	0	515	14.2023	0.194553	6.22568	0.194553	0	0
	RPS15	248	0.403226	0.403226	0	0	0	0	0	515	26.6537	0.77821	2.14008	0.389105	0	0
	RPS15A	248	0.403226	0.403226	0	0	0	0	0	515	12.6459	0.194553	8.36576	0.77821	0	0
	RPS16	248	0.403226	0.403226	0	0	0	0	0	515	8.17121	0.194553	10.7004	3.6965	0	0
	RPS17	248	0	0	0	0	0	0	0	515	19.8444	0	2.91829	0.972763	0	0
	RPS18	248	1.20968	1.20968	0	0	0	0	0	515	2.72374	0	16.9261	1.36187	0	0
	RPS19	248	0	0	0	0	0	0	0	515	9.53307	0.194553	9.92218	0.972763	0	0
	RPS2	248	0	0	0	0	0	0	0	515	15.1751	0.389105	7.7821	1.16732	0	0
	RPS20	248	1.20968	1.20968	0	0	0	0	0	515	2.33463	0	28.7938	3.11284	0	0
	RPS21	248	1.20968	0.806452	0	0	0	0	0	515	2.14008	0	23.7354	4.28016	0	0
	RPS23	248	0	0	0	0	0	0	0	515	18.8716	0.77821	2.33463	0.194553	0	0
	RPS24	248	0.806452	0.806452	0	0	0	0	0	515	8.56031	0.194553	22.179	2.91829	0	0
	RPS25	248	0.806452	0.806452	0	0	0	0	0	515	14.5914	0.389105	5.44747	1.75097	0	0
	RPS26	248	0	0	0	0	0	0	0	515	4.66926	0	14.9805	3.50195	0	0
	RPS27	248	0.403226	0.403226	0	0	0	0	0	515	0.194553	0	37.7432	5.83658	0	0
	RPS27A	248	1.6129	1.20968	0	0.403226	0	0	0	515	1.94553	0	19.2607	0.77821	0	0
	RPS28	248	0.403226	0	0.403226	0	0	0	0.403226	515	19.2607	0.77821	6.61479	2.14008	0	0
	RPS29	248	0.806452	0.806452	0	0	0	0	0	515	11.0895	0	6.61479	0	0	0
	RPS3	248	1.20968	1.20968	0	0	0	0	0	515	9.92218	0	7.97665	1.55642	0	0
	RPS3A	248	0.403226	0.403226	0	0	0	0	0	515	20.2335	0.389105	1.36187	0.583658	0	0
	RPS4X	248	0.403226	0.403226	0	0	0	0	0	515	11.6732	0.194553	14.9805	0.194553	0	0
	RPS5	248	0	0	0	0	0	0	0	515	11.8677	0.194553	10.1167	1.94553	0	1
	RPS6	248	2.82258	2.41935	0	0	0.403226	0	0.403226	515	14.2023	0.194553	7.19844	1.75097	0	0
	RPS7	248	2.01613	1.6129	0	0	0	0.403226	0.403226	515	4.66926	0.194553	18.8716	1.75097	0	1
	RPS8	248	0.806452	0.806452	0	0	0	0	0	515	5.25292	0	9.72763	2.14008	0	0
	RPS9	248	0.403226	0.403226	0	0	0	0	0	515	10.5058	0.194553	10.5058	1.36187	0	0
	RPSA	248	0.403226	0.403226	0	0	0	0	0	515	11.8677	0	7.97665	0.583658	0	0
	RPL40	248	0.403226	0.403226	0	0	0	0	0	515	10.3113	0.194553	12.4514	3.89105	0	0
